# Supplementary material for: The adaptation of bumblebees to extremely high elevation associated with their gut microbiota
Source: mSystems. 2024 Feb 8;9(3):e01219-23. doi: 10.1128/msystems.01219-23 (PMC10949452; doi:10.1128/msystems.01219-23)
Supplement: Tables S1-S7 — Sample and sequencing dataset information, the results of population genetics and evolutionary analyses, and the results of metagenomic analyses. [file msystems.01219-23-s0002.xlsx]

## Sheet: Table S1
Table S1. The site, date, time, coordinated elevation, and the plants visited by bumblebees collected in this study.
No.	Site	Date	Time	Longitude	Latitude	Elevation (m)	Species	Visited plant
1	YLSM	2020-8-11	16:30:00	100.181	27.0031	3260	B. friseanus	Phlomoides atropurpurea
2	YLSM	2020-8-11	16:15:00	100.181	27.0031	3260	B. friseanus	Phlomoides atropurpurea
3	YLSM	2020-8-11	16:35:00	100.181	27.0031	3260	B. friseanus	Phlomoides atropurpurea
4	YLSM	2020-8-11	16:15:00	100.181	27.0031	3260	B. friseanus	Phlomoides atropurpurea
5	YLSM	2020-8-11	16:27:00	100.181	27.0031	3260	B. friseanus	Phlomoides atropurpurea
6	YLSM	2020-8-11	16:28:00	100.181	27.0031	3260	B. friseanus	Phlomoides atropurpurea
7	YLSM	2020-8-11	16:15:00	100.181	27.0031	3260	B. friseanus	Phlomoides atropurpurea
8	YLSM	2020-8-11	16:15:00	100.181	27.0031	3260	B. friseanus	Phlomoides atropurpurea
9	YLSM	2020-8-11	16:37:00	100.181	27.0031	3260	B. friseanus	Phlomoides atropurpurea
10	YLSM	2020-8-11	16:17:00	100.181	27.0031	3260	B. friseanus	Phlomoides atropurpurea
11	YLSM	2020-8-11	16:28:00	100.181	27.0031	3260	B. friseanus	Phlomoides atropurpurea
12	YLSM	2020-8-11	16:37:00	100.181	27.0031	3260	B. friseanus	Phlomoides atropurpurea
13	YLSM	2020-8-11	16:19:00	100.181	27.0031	3260	B. friseanus	Phlomoides atropurpurea
14	YLSM	2020-8-11	16:36:00	100.181	27.0031	3260	B. friseanus	Phlomoides atropurpurea
15	YLSM	2020-8-12	11:43:00	100.181	27.0031	3260	B. friseanus	Astragalus pullus
16	SKSM	2020-8-14	12:56:00	99.6395	27.7997	3370	B. friseanus	Pedicularis densispica
17	SKSM	2020-8-14	15:12:00	99.6395	27.7997	3370	B. friseanus	Cirsium shansiense
18	SKSM	2020-8-14	12:43:00	99.6395	27.7997	3370	B. friseanus	Pedicularis densispica
19	SKSM	2020-8-14	13:32:00	99.6395	27.7997	3370	B. friseanus	Saussurea sp1
20	SKSM	2020-8-14	12:49:00	99.6395	27.7997	3370	B. friseanus	Pedicularis densispica
21	BMSM	2020-8-15	14:27:00	99.0068	28.3851	4600	B. prshewalskyi	Tanacetum tatsienense
22	BMSM	2020-8-15	12:42:00	99.0068	28.3851	4400	B. prshewalskyi	Saussurea sp2
23	BMSM	2020-8-15	11:18:00	99.0068	28.3851	4400	B. prshewalskyi	Saussurea sp2
24	BMSM	2020-8-15	12:22:00	99.0068	28.3851	4400	B. prshewalskyi	Saussurea sp2
25	BMSM	2020-8-15	11:29:00	99.0068	28.3851	4400	B. prshewalskyi	Saussurea sp2
26	BMSM	2020-8-15	11:02:00	99.0068	28.3851	4400	B. prshewalskyi	Saussurea sp2
27	BMSM	2020-8-15	11:26:00	99.0068	28.3851	4400	B. prshewalskyi	Polygonum macrophyllum
28	BMSM	2020-8-15	11:13:00	99.0068	28.3851	4400	B. prshewalskyi	Gentiana sp
29	BMSM	2020-8-15	16:47:00	99.0068	28.3851	4700	B. prshewalskyi	Anaphalis chlamydophylla
30	BMSM	2020-8-15	14:44:00	99.0068	28.3851	4700	B. prshewalskyi	Nardostachys jatamansi
31	BMSM	2020-8-15	11:11:00	99.0068	28.3851	4400	B. prshewalskyi	Geranium sp
32	BMSM	2020-8-15	14:35:00	99.0068	28.3851	4700	B. prshewalskyi	Geranium sp
33	BMSM	2020-8-15	11:29:00	99.0068	28.3851	4400	B. prshewalskyi	Tanacetum tatsienense
34	BMSM	2020-8-15	15:32:00	99.0068	28.3851	4700	B. prshewalskyi	Polygonum macrophyllum
35	BMSM	2020-8-15	13:57:00	99.0068	28.3851	4600	B. prshewalskyi	Tanacetum tatsienense
36	BMSM	2020-8-15	16:06:00	99.0068	28.3851	4700	B. prshewalskyi	Saussurea sp2
37	BMSM	2020-8-15	12:49:00	99.0068	28.3851	4400	B. prshewalskyi	Tanacetum tatsienense
38	BMSM	2020-8-15	10:51:00	99.0068	28.3851	4400	B. prshewalskyi	Saussurea sp2
39	BMSM	2020-8-15	11:00:00	99.0068	28.3851	4700	B. prshewalskyi	Tanacetum tatsienense
40	BMSM	2020-8-15	12:19:00	99.0068	28.3851	4400	B. prshewalskyi	Polygonum macrophyllum

## Sheet: Table S2
Table S2. Metagenomic shotgun sequencing data profile and the details of mapping to the Bombus pyrosoma genome
Sample	Genome Length	Clean Reads	Clean Bases	Mapped Bases	Mapping Rate (%)	Duplication Rate (%)	Uniq Rate (%)	Coverage(X)
1	251768534	164868922	24895207222	23177249198	93.1	33.09	92.97	91.8
2	251768534	272957414	41216569514	38022586801	92.25	21.05	94.26	150.62
3	251768534	234998714	35484805814	26049890525	73.41	33.22	94.01	103.22
4	251768534	166088058	25079296758	17743557872	70.75	35.65	94.14	70.3
5	251768534	235209976	35516706376	24648790522	69.4	29.56	94.03	97.66
6	251768534	305263254	46094751354	42738699032	92.72	19.77	94.55	169.32
7	251768534	167174998	25243424698	23633483204	93.62	34.07	94.44	93.66
8	251768534	208112964	31425057564	27342621537	87.01	23.66	93.98	108.32
9	251768534	225337302	34025932602	29976637720	88.1	24.46	94.64	118.79
10	251768534	279043742	42135605042	36823389239	87.39	27.87	93.81	145.87
11	251768534	212457548	32081089748	30011697024	93.55	29.02	92.54	118.85
12	251768534	260788966	39379133866	35082370469	89.09	27.35	93.86	138.98
13	251768534	212587016	32100639416	23046292556	71.79	52.5	93.49	91.26
14	251768534	254029680	38358481680	34346796746	89.54	25.1	94.62	136.11
15	251768534	166951092	25209614892	23493123945	93.19	36.52	94.71	93.13
16	251768534	148887882	22482070182	21281835012	94.66	22.19	93.29	84.3
17	251768534	190559064	28774418664	11963403504	41.58	50.63	92.12	47.37
18	251768534	252684996	38155434396	18227719458	47.77	34.49	92.34	72.21
19	251768534	275588106	41613804006	38277257667	91.98	19.56	92.79	151.54
20	251768534	187313756	28284377156	24926116956	88.13	23.45	92.32	98.7
21	251768534	250316012	37797717812	32766504964	86.69	42.44	90.43	129.66
22	251768534	218515048	32995772248	7917543730	24	57.79	88.49	31.35
23	251768534	269756422	40733219722	35843342066	88	30.03	91.29	141.84
24	251768534	272218342	41104969642	33930042275	82.54	37.82	92.54	134.34
25	251768534	232972856	35178901256	32921702352	93.58	33.8	92.58	130.34
26	251768534	399223684	60282776284	56080353049	93.03	19.45	93.59	222.03
27	251768534	255781460	38623000460	36575901939	94.7	26.88	92.67	144.75
28	251768534	213491770	32237257270	18023157680	55.91	54.79	91.4	71.36
29	251768534	242908508	36679184708	31309746698	85.36	41.05	90.45	123.89
30	251768534	332402106	50192718006	45649884655	90.95	32.12	91.79	180.58
31	251768534	331502350	50056854850	45415291671	90.73	31.55	93.13	179.8
32	251768534	271561790	41005830290	28132933244	68.61	51.56	91.89	111.37
33	251768534	228570720	34514178720	8830571941	25.59	62.18	90.56	34.96
34	251768534	350516058	52927924758	45727252305	86.4	29.47	91.85	180.94
35	251768534	281204020	42461807020	38743065081	91.24	32.89	91.18	153.22
36	251768534	260276940	39301817940	37386461004	95.13	27.88	90.51	147.8
37	251768534	201772842	30467699142	25004949081	82.07	46.8	90.08	98.92
38	251768534	265433306	40080429206	15351967922	38.3	56.28	86.53	60.56
39	251768534	227799114	34397666214	3450377727	10.03	74.93	85.99	13.66
40	251768534	206967556	31252100956	4553611462	14.57	67.87	90.92	18.04

## Sheet: Table S3
Table S3. The results of the McDonald–Kreitman test on the Bumblebee coding genes.
Genes	Fn	Fs	Pn	Ps	Fn / Fs	Pn / Ps	FI (Fn/Fs)/(Pn/Ps))	p-value	α (FI-E(FI))/FI	Gene_Name	NR_TopHit	NR_Score	NR_Evalue	NR_Description	BLASTX_Sprot_TopHit	BLASTX_Score	BLASTX_Evalue	BLASTP_Sprot_TopHit	BLASTP_Score	BLASTP_Evalue	eggNOG_TopHit	eggNOG_Description	GO_biological_process	GO_molecular_function	GO_cellular_component	KO	Map
CM026132.1.131	12	1	3	11	12	0.272727	44	0.000341006	0.973681	PERO	gi|815906077|ref|XP_012238865.1|	1340	E:0	peroxidase isoform X1 [Bombus impatiens]	PERO_DROME	698	E:0	PERO_DROME	699	E:0	ENOG410XPZ3	prostaglandin G H synthase and cyclooxygenase	GO:0007306|eggshell chorion assembly;GO:0042744|hydrogen peroxide catabolic process;GO:0006909|phagocytosis;GO:0045471|response to ethanol;GO:0006979|response to oxidative stress	GO:0020037|heme binding;GO:0046872|metal ion binding;GO:0004601|peroxidase activity	GO:0042600|chorion;GO:0005576|extracellular region	K19511|PXDN, VPO1; peroxidase [EC:1.11.1.7]	Oxidoreductases
CM026128.1.503	8	3	12	56	2.66667	0.214286	12.4444	0.00048618	0.906944	CUBN	gi|815907960|ref|XP_012239693.1|	7234	E:0	cubilin [Bombus impatiens]	CUBN_DROME	1782	E:0	CUBN_DROME	1834	E:0	ENOG410ZPX7	Meprin A	GO:0097206|nephrocyte filtration;GO:0015031|protein transport;GO:0097017|renal protein absorption	GO:0005509|calcium ion bindingGO:0005509|calcium ion binding	GO:0005886|plasma membrane	K14616|CUBN; cubilin	map04977|Vitamin digestion and absorption
CM026135.1.496	6	1	1	11	6	0.0909091	66	0.00168691	0.982454	UDB30	gi|808133234|ref|XP_012169153.1|	957	E:0	UDP-glucuronosyltransferase 2B30 [Bombus terrestris]	UDPE_NPVSL	181	E:3e-48	UDB30_MACFA	193	E:7e-53	.	.		GO:0015020|glucuronosyltransferase activityGO:0016758|transferase activity, transferring hexosyl groups	GO:0005789|endoplasmic reticulum membrane;GO:0016021|integral component of membrane;GO:0031090|organelle membrane	K00699|UGT; glucuronosyltransferase [EC:2.4.1.17]	map00980|Metabolism of xenobiotics by cytochrome P450;map00983|Drug metabolism - other enzymes;map00982|Drug metabolism - cytochrome P450;map00500|Starch and sucrose metabolism;map05204|Chemical carcinogenesis;map00860|Porphyrin and chlorophyll metabolism;map00140|Steroid hormone biosynthesis;map00040|Pentose and glucuronate interconversions;map00830|Retinol metabolism;map01100|Metabolic pathways…
CM026137.1.346	10	2	1	8	5	0.125	40	0.00190522	0.971049	OGFD1	gi|350426472|ref|XP_003494447.1|	1012	E:0	prolyl 3-hydroxylase OGFOD1 [Bombus impatiens]	OGFD1_HUMAN	222	E:7e-63	OGFD1_HUMAN	228	E:7e-65	COG3751	oxygenase	GO:0008283|cell proliferation;GO:0019511|peptidyl-proline hydroxylation;GO:0018126|protein hydroxylation;GO:0006449|regulation of translational termination;GO:0034063|stress granule assemblyGO:0055114|oxidation-reduction process	GO:0005506|iron ion binding;GO:0031418|L-ascorbic acid binding;GO:0031544|peptidyl-proline 3-dioxygenase activity;GO:0031543|peptidyl-proline dioxygenase activityGO:0016491|oxidoreductase activity;GO:0005506|iron ion binding;GO:0016706|oxidoreductase activity, acting on paired donors, with incorporation or reduction of molecular oxygen, 2-oxoglutarate as one donor, and incorporation of one atom e…	GO:0010494|cytoplasmic stress granule;GO:0005829|cytosol;GO:0005634|nucleus	K24029|OGFOD1, TPA1, prolyl 3-hydroxylase /prolyl 3,4-dihydroxylase [EC:1.14.11.-]	Oxidoreductases
CM026136.1.610	10	1	2	7	10	0.285714	35	0.00452489	0.966913	GRB14	gi|340723154|ref|XP_003399961.1|	1287	E:0	growth factor receptor-bound protein 14 isoform X1 [Bombus terrestris]	GRB14_BOVIN	234	E:2e-66	GRB14_BOVIN	236	E:4e-67	ENOG410ZN6J	Growth factor receptor-bound protein	GO:0046627|negative regulation of insulin receptor signaling pathway	GO:0005070|SH3/SH2 adaptor activity	GO:0010008|endosome membrane	K23696|growth factor receptor-bound protein 14	.
CM026134.1.227	6	2	1	10	3	0.1	30	0.00627133	0.961399	TMTC4	gi|340719646|ref|XP_003398259.1|	1359	E:0	transmembrane and TPR repeat-containing protein 4 [Bombus terrestris]	TMTC4_MOUSE	600	E:0	TMTC4_MOUSE	619	E:0	ENOG410XP5Q	Transmembrane and tetratricopeptide repeat containing	.	GO:0005515|protein binding	GO:0016021|integral component of membrane	K23424|TMTC, protein O-mannosyl-transferase [EC:2.4.1.-]	Glycosyltransferases
CM026128.1.379	3	1	3	32	3	0.09375	32	0.00820659	0.963812	CAD23	gi|815920715|ref|XP_012245282.1|	3700	E:0	cadherin-23 isoform X1 [Bombus impatiens]	CAD23_RAT	599	E:3e-175	CAD23_RAT	652	E:0	ENOG410XQHI	Cadherins are calcium dependent cell adhesion proteins (By similarity)	GO:0007156|homophilic cell adhesion via plasma membrane adhesion molecules;GO:0060122|inner ear receptor stereocilium organization;GO:0007626|locomotory behavior;GO:0007605|sensory perception of sound;GO:0007156|homophilic cell adhesion via plasma membrane adhesion molecules	GO:0005509|calcium ion binding;GO:0047485|protein N-terminus bindingGO:0005509|calcium ion binding	GO:0045177|apical part of cell;GO:0016021|integral component of membrane;GO:0005886|plasma membrane;GO:0032420|stereociliumGO:0016020|membrane	K06813|CDH23; cadherin 23	.
CM026139.1.536	3	1	1	18	3	0.0555556	54	0.00869565	0.978555	DYH1B	gi|1185565280|ref|XP_012172523.2|	1994	E:0	dynein heavy chain 2, axonemal [Bombus terrestris]	DYH1B_CHLRE	429	E:1e-123	DYH1B_CHLRE	430	E:4e-124	COG5245	heavy chain	GO:0060294|cilium movement involved in cell motility;GO:0036159|inner dynein arm assembly	GO:0005524|ATP binding;GO:0016887|ATPase activity;GO:0008017|microtubule binding;GO:0003777|microtubule motor activity	GO:0005930|axoneme;GO:0005737|cytoplasm;GO:0036156|inner dynein arm;GO:0005874|microtubule;GO:0031514|motile cilium	K10408|DNAH; dynein heavy chain, axonemal	map04814|Moter proteins
CM026129.1.464	18	4	15	17	4.5	0.882353	5.1	0.0119085	0.772935	PNPT1	gi|815929135|ref|XP_012249015.1|	1327	E:0	polyribonucleotide nucleotidyltransferase 1, mitochondrial [Bombus impatiens]	PNPT1_MOUSE	760	E:0	PNPT1_MOUSE	799	E:0	COG1185	Involved in mRNA degradation. Hydrolyzes single-stranded polyribonucleotides processively in the 3'- to 5'-direction (By similarity)	GO:0035458|cellular response to interferon-beta;GO:0034599|cellular response to oxidative stress;GO:0097421|liver regeneration;GO:0000958|mitochondrial mRNA catabolic process;GO:0097222|mitochondrial mRNA polyadenylation;GO:0000965|mitochondrial RNA 3'-end processing;GO:0000964|mitochondrial RNA 5'-end processing;GO:0000957|mitochondrial RNA catabolic process;GO:0070584|mitochondrion morphogenesi…	GO:0000175|3'-5'-exoribonuclease activity;GO:0035198|miRNA binding;GO:0034046|poly(G) binding;GO:0008266|poly(U) RNA binding;GO:0004654|polyribonucleotide nucleotidyltransferase activity;GO:0003723|RNA bindingGO:0000175|3'-5'-exoribonuclease activity;GO:0003723|RNA binding;GO:0003676|nucleic acid binding;GO:0005515|protein binding	GO:0005737|cytoplasm;GO:0005829|cytosol;GO:0005789|endoplasmic reticulum membrane;GO:0045025|mitochondrial degradosome;GO:0005758|mitochondrial intermembrane space;GO:0005739|mitochondrion;GO:0005634|nucleus;GO:0042788|polysomal ribosome	K00962|pnp, PNPT1; polyribonucleotide nucleotidyltransferase [EC:2.7.7.8]	map03018|RNA degradation;map00240|Pyrimidine metabolism;map00230|Purine metabolism
CM026136.1.323	4	1	1	10	4	0.1	40	0.0128205	0.971049	FACR1	gi|1366133214|ref|XP_024226962.1|	1023	E:0	putative fatty acyl-CoA reductase CG5065 isoform X2 [Bombus impatiens]	FACR1_DROME	363	E:7e-112	FACR1_DROME	363	E:5e-112	ENOG410XS7R	fatty-acyl-CoA reductase (alcohol-forming) activity	GO:0008611|ether lipid biosynthetic process;GO:0035336|long-chain fatty-acyl-CoA metabolic process;GO:0010025|wax biosynthetic process;GO:0055114|oxidation-reduction process	GO:0080019|fatty-acyl-CoA reductase (alcohol-forming) activity;GO:0050062|long-chain-fatty-acyl-CoA reductase activityGO:0003824|catalytic activity;GO:0050662|coenzyme binding;GO:0003854|3-beta-hydroxy-delta5-steroid dehydrogenase activity;GO:0016616|oxidoreductase activity, acting on the CH-OH group of donors, NAD or NADP as acceptor	GO:0005779|integral component of peroxisomal membrane;GO:0005778|peroxisomal membrane;GO:0005777|peroxisome	K13356|FAR; fatty acyl-CoA reductase [EC:1.2.1.-]	map00073|Cutin, suberine and wax biosynthesis;map04146|Peroxisome
CM026127.1.208	2	1	2	45	2	0.0444444	45	0.0142857	0.974266	OSP	gi|815910741|ref|XP_003489470.2|	3955	E:0	protein outspread isoform X1 [Bombus impatiens]	OSP_DROME	181	E:5e-44	OSP_DROME	301	E:3e-81	ENOG410ZA8F	myosin phosphatase Rho interacting protein	.	.	.	K23792|myosin phosphatase Rho-interacting protein	.
CM026133.1.424	17	9	1	7	1.88889	0.142857	13.2222	0.0144605	0.912418	FAS	gi|526117713|ref|NP_001267840.1|	4677	E:0	fatty acid synthase-like [Bombus terrestris]	FAS_CHICK	1191	E:0	FAS_CHICK	1206	E:0	COG3321	synthase	GO:0006633|fatty acid biosynthetic process;GO:0006089|lactate metabolic process;GO:0032100|positive regulation of appetiteGO:0055114|oxidation-reduction process;GO:0009058|biosynthetic process	GO:0047451|3-hydroxyoctanoyl-[acyl-carrier-protein] dehydratase activity;GO:0004317|3-hydroxypalmitoyl-[acyl-carrier-protein] dehydratase activity;GO:0102131|3-oxo-glutaryl-[acp] methyl ester reductase activity;GO:0102132|3-oxo-pimeloyl-[acp] methyl ester reductase activity;GO:0004316|3-oxoacyl-[acyl-carrier-protein] reductase (NADPH) activity;GO:0004315|3-oxoacyl-[acyl-carrier-protein] synthase …	GO:0005623|cell	K00665|fatty acid synthase, animal type [EC:2.3.1.85]	map00061|Fatty acid biosynthesis,map01100|Metabolic pathways,map01212|Fatty acid metabolism,map04152|AMPK signaling pathway,map04910|Insulin signaling pathway,map04936|Alcoholic liver disease
CM026133.1.448	92	6	1	2	15.3333	0.5	30.6667	0.0159616	0.962238	INSR	gi|815893504|ref|XP_012245698.1|	2429	E:0	insulin-like peptide receptor isoform X2 [Bombus impatiens]	INSR_XENLA	795	E:0	INSR_XENLA	804	E:0	.	.	GO:0008286|insulin receptor signaling pathway;GO:0007275|multicellular organism development;GO:0046777|protein autophosphorylation;GO:0051290|protein heterotetramerizationGO:0006468|protein phosphorylation;GO:0007169|transmembrane receptor protein tyrosine kinase signaling pathway	GO:0005524|ATP binding;GO:0043559|insulin binding;GO:0043560|insulin receptor substrate binding;GO:0005009|insulin-activated receptor activity;GO:0043548|phosphatidylinositol 3-kinase binding;GO:0004713|protein tyrosine kinase activity;GO:0051425|PTB domain binding;GO:0042169|SH2 domain binding;GO:0004714|transmembrane receptor protein tyrosine kinase activityGO:0004714|transmembrane receptor pro…	GO:0005887|integral component of plasma membrane;GO:0016020|membrane;GO:0005886|plasma membraneGO:0016020|membrane	K04527|INSR; insulin receptor [EC:2.7.10.1]	map04066|HIF-1 signaling pathway;map04152|AMPK signaling pathway;map04151|PI3K-Akt signaling pathway;map04930|Type II diabetes mellitus;map04068|FoxO signaling pathway;map04022|cGMP-PKG signaling pathway;map04960|Aldosterone-regulated sodium reabsorption;map04015|Rap1 signaling pathway;map04520|Adherens junction;map04014|Ras signaling pathway;map04913|Ovarian steroidogenesis;map04910|Insulin sign…
CM026139.1.90	7	1	34	44	7	0.772727	9.05882	0.0249299	0.872166	MUC3A	gi|1366078352|ref|XP_024221179.1|	3159	E:0	mucin-3A [Bombus impatiens]	NHLC2_MOUSE	526	E:3e-162	NHLC2_HUMAN	525	E:6e-162	ENOG410XTIR	NHL repeat containing	GO:0045454|cell redox homeostasis;GO:0002576|platelet degranulation	GO:0005515|protein binding	GO:0005576|extracellular region;GO:0031093|platelet alpha granule lumen		.
CM026135.1.96	3	1	1	11	3	0.0909091	33	0.0269231	0.964908	ZN236	gi|808132103|ref|XP_012168662.1|	3612	E:0	zinc finger protein 236 isoform X1 [Bombus terrestris]	ZN236_HUMAN	521	E:3e-152	ZN236_HUMAN	525	E:1e-153	COG5048	Zinc finger protein	GO:0071333|cellular response to glucose stimulus;GO:0006355|regulation of transcription, DNA-templated;GO:0006351|transcription, DNA-templated	GO:0003677|DNA binding;GO:0046872|metal ion binding	GO:0005634|nucleus	K09219|SCRT; scratch	Transcription factors, genetic information processing
CM026132.1.136	3	1	3	19	3	0.157895	19	0.0277592	0.939051	SCAPE	gi|350407548|ref|XP_003488121.1|	3040	E:0	S phase cyclin A-associated protein in the endoplasmic reticulum [Bombus impatiens]	SCAPE_HUMAN	329	E:5e-91	SCAPE_HUMAN	411	E:9e-118	ENOG410XPXB	S-phase cyclin A-associated protein in the ER	.	GO:0003676|nucleic acid binding;GO:0008270|zinc ion binding	GO:0005829|cytosol;GO:0005783|endoplasmic reticulum;GO:0005634|nucleus	K24869|S phase cyclin A-associated protein in the endoplasmic reticulum	.
CM026132.1.179	4	7	6	61	0.571429	0.0983607	5.80952	0.0300121	0.800667	SPTN5	gi|815906133|ref|XP_012238888.1|	7755	E:0	spectrin beta chain, non-erythrocytic 2 isoform X4 [Bombus impatiens]	SPTN5_HUMAN	1190	E:0	SPTN5_HUMAN	1228	E:0	COG5069	Microtubule associated monoxygenase, calponin and LIM domain containing	GO:0030036|actin cytoskeleton organization;GO:0051693|actin filament capping;GO:0007411|axon guidance;GO:0006888|ER to Golgi vesicle-mediated transport;GO:0007030|Golgi organization;GO:0007041|lysosomal transport;GO:0000165|MAPK cascade;GO:0051260|protein homooligomerization	GO:0003779|actin binding;GO:0034452|dynactin binding;GO:0045505|dynein intermediate chain binding;GO:0019894|kinesin binding;GO:0032029|myosin tail binding;GO:0043621|protein self-association;GO:0005088|Ras guanyl-nucleotide exchange factor activity;GO:0030507|spectrin bindingGO:0005515|protein binding	GO:0005737|cytoplasm;GO:0005829|cytosol;GO:0070062|extracellular exosome;GO:0016020|membrane;GO:0032391|photoreceptor connecting cilium;GO:0097381|photoreceptor disc membrane;GO:0008091|spectrin	K06115|SPTB, spectrin beta	.
CM026127.1.716	18	1	6	4	18	1.5	12	0.0357206	0.903497	SPZ4	gi|350413987|ref|XP_003490173.1|	724	E:0	protein spaetzle 4 [Bombus impatiens]	SPZ4_DROME	235	E:1e-64	SPZ4_DROME	241	E:1e-66	ENOG4111MKQ		GO:0002376|immune system process;GO:0008063|Toll signaling pathwayGO:0055085|transmembrane transport	GO:0005121|Toll binding	GO:0005576|extracellular regionGO:0016021|integral component of membrane	K20694|SPZ, protein spaetzle	map04624|Toll and Imd signaling pathway
CM026130.1.771	5	5	5	28	1	0.178571	5.6	0.0360295	0.793209	VWA8	gi|808123408|ref|XP_012164941.1|	3112	E:0	von Willebrand factor A domain-containing protein 8 isoform X2 [Bombus terrestris]	VWA8_HUMAN	1461	E:0	VWA8_HUMAN	1560	E:0	ENOG410XSKP	von Willebrand factor A domain containing 8	.	GO:0005524|ATP binding;GO:0016887|ATPase activityGO:0003676|nucleic acid binding;GO:0005524|ATP binding;GO:0004386|helicase activity;GO:0016887|ATPase activity	GO:0005576|extracellular region;GO:0005739|mitochondrion	K24512|von Willebrand factor A domain-containing protein 8	.
CM026130.1.663	6	2	1	7	3	0.142857	21	0.0405594	0.944856	TRAP1	gi|350417218|ref|XP_003491314.1|	1228	E:0	heat shock protein 75 kDa, mitochondrial [Bombus impatiens]	TRAP1_MOUSE	734	E:0	TRAP1_MOUSE	734	E:0	COG0326	Molecular chaperone. Has ATPase activity (By similarity)	GO:1901856|negative regulation of cellular respiration;GO:1903751|negative regulation of intrinsic apoptotic signaling pathway in response to hydrogen peroxide;GO:0006457|protein folding;GO:0006950|response to stress;GO:0009386|translational attenuation	GO:0005524|ATP binding;GO:0019901|protein kinase binding;GO:0003723|RNA binding;GO:0051082|unfolded protein bindingGO:0005524|ATP binding;GO:0051082|unfolded protein binding	GO:0070062|extracellular exosome;GO:0005811|lipid droplet;GO:0016020|membrane;GO:0005743|mitochondrial inner membrane;GO:0005758|mitochondrial intermembrane space;GO:0005759|mitochondrial matrix;GO:0005739|mitochondrion;GO:0005654|nucleoplasm	K09488|TRAP1, HSP75; TNF receptor-associated protein 1	.
CM026138.1.164	13	7	10	19	1.85714	0.526316	3.52857	0.0456142	0.671813	LIN41	gi|925682860|gb|KOX79486.1|	1451	E:0	Prothrombin [Melipona quadrifasciata]	LIN41_RAT	377	E:2e-109	LIN41_RAT	430	E:6e-128	ENOG410XSQC	nhl repeat containing protein	GO:0061158|3'-UTR-mediated mRNA destabilization;GO:0008543|fibroblast growth factor receptor signaling pathway;GO:0000082|G1/S transition of mitotic cell cycle;GO:0035278|miRNA mediated inhibition of translation;GO:0010586|miRNA metabolic process;GO:0001843|neural tube closure;GO:0021915|neural tube development;GO:2000637|positive regulation of gene silencing by miRNA;GO:0051865|protein autoubiqu…	GO:0035198|miRNA binding;GO:0030371|translation repressor activity;GO:0061630|ubiquitin protein ligase activity;GO:0004842|ubiquitin-protein transferase activity;GO:0008270|zinc ion bindingGO:0005515|protein binding	GO:0000932|P-body	K12035|TRIM71; tripartite motif-containing protein 71 [EC:2.3.2.27]	map05206|MicroRNAs in cancer
CM026127.1.315	4	1	4	12	4	0.333333	12	0.0474716	0.903498	LAC1	gi|340711150|ref|XP_003394143.1|	1238	E:0	laccase-1 [Bombus terrestris]	OPS5_BEAB2	196	E:2e-52	LAC1_CRYNB	197	E:2e-52	COG2132	Multicopper oxidase	GO:0055114|oxidation-reduction process	GO:0005507|copper ion binding;GO:0052716|hydroquinone:oxygen oxidoreductase activityGO:0005507|copper ion binding;GO:0016491|oxidoreductase activity	GO:0005618|cell wall;GO:0005576|extracellular region	K04709|LAC1,very-long-chain ceramide synthase [EC:2.3.1.297]	map00600|Sphingolipid metabolism, map01100|Metabolic pathways
CM026132.1.145	3	4	2	25	0.75	0.08	9.375	0.0476216	0.876477	BRM	gi|808126736|ref|XP_012166370.1|	2372	E:0	ATP-dependent helicase brm isoform X1 [Bombus terrestris]	BRM_DROME	1575	E:0	BRM_DROME	1746	E:0	COG0553	helicase	GO:0043044|ATP-dependent chromatin remodeling;GO:0007409|axonogenesis;GO:0070983|dendrite guidance;GO:0048813|dendrite morphogenesis;GO:0035172|hemocyte proliferation;GO:0035329|hippo signaling;GO:0043974|histone H3-K27 acetylation;GO:0007480|imaginal disc-derived leg morphogenesis;GO:0008587|imaginal disc-derived wing margin morphogenesis;GO:0008586|imaginal disc-derived wing vein morphogenesis;…	GO:0005524|ATP binding;GO:0016887|ATPase activity;GO:0008094|DNA-dependent ATPase activity;GO:0004386|helicase activity;GO:0042393|histone bindingGO:0005524|ATP binding;GO:0005515|protein binding;GO:0016817|hydrolase activity, acting on acid anhydrides;GO:0003677|DNA binding;GO:0016787|hydrolase activity;GO:0042393|histone binding	GO:0035060|brahma complex;GO:0005634|nucleus;GO:0070604|PBAF complex;GO:0016514|SWI/SNF complexGO:0005634|nucleus	K11647|SWI/SNF-related matrix-associated actin-dependent regulator of chromatin subfamily A member 2/4 [EC:5.6.2.-]	map04714|Thermogenesis
CM026142.1.162	13	2	11	11	6.5	1	6.5	0.0353208	0.821842	.	gi|1059883090|ref|XP_017797031.1|	294	E:2e-90	PREDICTED: uncharacterized protein LOC108570056 [Habropoda laboriosa]	.	.	.	.	.	.	.	.	.	.	.	.	.
CM026134.1.316	5	2	1	18	2.5	0.0555556	45	0.00176345	0.974266	F135A	gi|808130659|ref|XP_012168047.1|	1988	E:0	uncharacterized protein LOC100642851 isoform X2 [Bombus terrestris]	F135A_PONAB	353	E:9e-102	F135A_PONAB	396	E:2e-117	ENOG410XQFK	family with sequence similarity 135, member	.	GO:0016788|hydrolase activity, acting on ester bonds	.	.	.
CM026139.1.116	11	2	3	11	5.5	0.272727	20.1667	0.00183814	0.942577	.	gi|808141183|ref|XP_012172141.1|	806	E:0	uncharacterized protein LOC100643862 [Bombus terrestris]	.	.	.	.	.	.	.	.	.	.	.	.	.
CM026139.1.426	9	1	1	4	9	0.25	36	0.016983	0.967832	SPAG1	gi|808142333|ref|XP_003401427.2|	1165	E:0	uncharacterized protein LOC100646487 isoform X1 [Bombus terrestris]	SPAG1_HUMAN	202	E:2e-53	SPAG1_HUMAN	202	E:1e-53	COG0457	repeat-containing protein	GO:0070286|axonemal dynein complex assembly;GO:0007338|single fertilization	GO:0005525|GTP binding;GO:0016787|hydrolase activityGO:0005515|protein binding	GO:0005737|cytoplasm;GO:0005829|cytosol	.	.
CM026125.1.81	13	8	2	9	1.625	0.222222	7.3125	0.0278222	0.841637	XMAS2	gi|340708915|ref|XP_003393062.1|	2950	E:0	uncharacterized protein LOC100647953 [Bombus terrestris]	XMAS2_DROME	423	E:4e-122	XMAS2_DROME	436	E:2e-126	COG5079	minichromosome maintenance complex component 3 associated protein	GO:0006406|mRNA export from nucleus;GO:0007275|multicellular organism development;GO:0048477|oogenesis;GO:0016973|poly(A)+ mRNA export from nucleus;GO:0045944|positive regulation of transcription from RNA polymerase II promoter;GO:0007283|spermatogenesis	GO:0003723|RNA binding	GO:0034399|nuclear periphery;GO:0005643|nuclear pore;GO:0070390|transcription export complex 2	.	.
CM026139.1.117	17	4	31	41	4.25	0.756098	5.62097	0.00269248	0.79398	TRF	gi|1366078502|ref|XP_024221201.1|	2328	E:0	uncharacterized protein LOC100741214 [Bombus impatiens]	TRF_BLADI	622	E:0	TRF_BLADI	622	E:0	.	.	GO:0006811|ion transport;GO:0055072|iron ion homeostasis	GO:0046872|metal ion binding	GO:0005615|extracellular space	.	.
CM026132.1.619	37	9	5	10	4.11111	0.5	8.22222	0.00124249	0.859159	.	gi|808133995|ref|XP_012169488.1|	83.2	E:5e-19	uncharacterized protein LOC105666270 [Bombus terrestris]	.	.	.	.	.	.	.	.	.	.	.	.	.
CM026135.1.498	25	4	1	4	6.25	0.25	25	0.00674199	0.953679	.	gi|1185559264|ref|XP_012169154.2|	1792	E:0	LOW QUALITY PROTEIN: uncharacterized protein LOC100645258 [Bombus terrestris]	.	.	.	.	.	.	.	.	.	.	.	.	.
CM026128.1.346	64	3	16	7	21.3333	2.28571	9.33333	0.00225223	0.875925	VIT	gi|808120072|ref|XP_012163499.1|	2917	E:0	LOW QUALITY PROTEIN: vitellogenin [Bombus terrestris]	VIT_APIME	1872	E:0	VIT_APIME	1907	E:0	ENOG4110M1Q	Vitellogenin	GO:0006869|lipid transport	GO:0005319|lipid transporter activity;GO:0045735|nutrient reservoir activityGO:0005319|lipid transporter activity	GO:0005576|extracellular region	.	.
CM026132.1.499	10	2	1	4	5	0.25	20	0.0276341	0.942098	.	.	.	.	.	.	.	.	.	.	.	.	.	.	.	.	.	.
CM026136.1.564	4	2	4	16	2	0.25	8	0.0510185	0.855246	L2AM	gi|1026574034|gb|OAD60916.1|	1792	E:0	Aromatic-L-amino-acid decarboxylase [Eufriesea mexicana]	L2AM_DROME	563	E:0	L2AM_DROME	561	E:0	.	.	GO:0006584|catecholamine metabolic process;GO:0006520|cellular amino acid metabolic process;GO:0040003|chitin-based cuticle developmentGO:0019752|carboxylic acid metabolic process;GO:0006520|cellular amino acid metabolic process;GO:0055114|oxidation-reduction process	GO:0016831|carboxy-lyase activity;GO:0019239|deaminase activity;GO:0030170|pyridoxal phosphate binding;GO:0042302|structural constituent of cuticleGO:0016831|carboxy-lyase activity;GO:0030170|pyridoxal phosphate binding;GO:0016829|lyase activity;GO:0016491|oxidoreductase activity	.	.	.
CM026125.1.266	3	1	1	8	3	0.125	24	0.0517483	0.951749	TRET1	gi|808112761|ref|XP_012170933.1|	976	E:0	facilitated trehalose transporter Tret1 [Bombus terrestris]	TRET1_BOMMO	283	E:9e-87	TRET1_BOMMO	295	E:3e-91	.	.	GO:0015771|trehalose transportGO:0055085|transmembrane transport	GO:0015574|trehalose transmembrane transporter activityGO:0022857|transmembrane transporter activity	GO:0016021|integral component of membrane;GO:0005886|plasma membraneGO:0016021|integral component of membrane	K14258|TRET1; facilitated trehalose transporter	.
CM026126.1.534	3	1	3	14	3	0.214286	14	0.0526316	0.917284	.	gi|1366168388|ref|XP_012248979.2|	2137	E:0	uncharacterized protein LOC105681958 [Bombus impatiens]	.	.	.	ZN521_XENLA	55.1	E:4e-06	.	.	GO:0030154|cell differentiation;GO:0007275|multicellular organism development;GO:0006355|regulation of transcription, DNA-templated;GO:0006351|transcription, DNA-templated	GO:0003677|DNA binding;GO:0046872|metal ion binding	GO:0005634|nucleus	.	.
CM026141.1.189	4	1	6	15	4	0.4	10	0.0549103	0.884197	DYHC	gi|1059227844|ref|XP_017759416.1|	1229	E:0	PREDICTED: LOW QUALITY PROTEIN: dynein beta chain, ciliary-like [Eufriesea mexicana]	DYHC_TRIGR	753	E:0	DYHC_TRIGR	812	E:0	.	.	GO:0030030|cell projection organization;GO:0007018|microtubule-based movement	GO:0005524|ATP binding;GO:0016887|ATPase activity;GO:0003777|microtubule motor activity	GO:0005737|cytoplasm;GO:0030286|dynein complex;GO:0005874|microtubule;GO:0031514|motile cilium	.	.
CM026137.1.95	8	1	4	6	8	0.666667	12	0.0572755	0.903497	.	gi|815907777|ref|XP_012239608.1|	124	E:4e-30	uncharacterized protein LOC105680586 isoform X2 [Bombus impatiens]	.	.	.	.	.	.	.	.	.	.	.	.	.
CM026136.1.460	5	1	4	9	5	0.444444	11.25	0.0572755	0.897064	.	gi|925678640|gb|KOX75648.1|	230	E:2e-70	hypothetical protein WN51_11975 [Melipona quadrifasciata]	.	.	.	.	.	.	.	.	.	GO:0008080|N-acetyltransferase activity	.	.	.
CM026125.1.179	4	5	5	32	0.8	0.15625	5.12	0.0580201	0.773822	ROS1	gi|1185554068|ref|XP_020724169.1|	5011	E:0	proto-oncogene tyrosine-protein kinase ROS isoform X1 [Bombus terrestris]	ROS1_CHICK	844	E:0	ROS1_CHICK	855	E:0	ENOG410XSTC	Tyrosine-protein kinase receptor	GO:0030154|cell differentiation;GO:0016049|cell growth;GO:0008283|cell proliferation;GO:0002066|columnar/cuboidal epithelial cell development;GO:0006468|protein phosphorylation;GO:0070372|regulation of ERK1 and ERK2 cascade;GO:0032006|regulation of TOR signaling;GO:0007169|transmembrane receptor protein tyrosine kinase signaling pathwayGO:0006468|protein phosphorylation	GO:0005524|ATP binding;GO:0004713|protein tyrosine kinase activity;GO:0004714|transmembrane receptor protein tyrosine kinase activityGO:0005515|protein binding;GO:0004672|protein kinase activity;GO:0005524|ATP binding	GO:0016021|integral component of membrane;GO:0005886|plasma membrane	.	.
CM026132.1.687	18	8	1	4	2.25	0.25	9	0.0600138	0.87133	.	gi|1366120969|ref|XP_024225464.1|	111	E:5e-24	uncharacterized protein LOC105681171 [Bombus impatiens]	.	.	.	.	.	.	.	.	.	.	.	.	.
CM026136.1.187	3	2	7	34	1.5	0.205882	7.28571	0.0608512	0.841055	BCAP	gi|1185560612|ref|XP_020721645.1|	2129	E:0	phosphoinositide 3-kinase adapter protein 1 [Bombus terrestris]	BCAP_HUMAN	84.7	E:4e-15	BCAP_HUMAN	83.2	E:9e-15	ENOG4110NCP	Phosphoinositide-3-kinase adaptor protein 1	GO:0048015|phosphatidylinositol-mediated signaling;GO:0014068|positive regulation of phosphatidylinositol 3-kinase signaling;GO:0050727|regulation of inflammatory response;GO:0014066|regulation of phosphatidylinositol 3-kinase signaling;GO:0034134|toll-like receptor 2 signaling pathway;GO:0034142|toll-like receptor 4 signaling pathway;GO:0034154|toll-like receptor 7 signaling pathway;GO:0034162|t…	GO:0042802|identical protein binding;GO:0036312|phosphatidylinositol 3-kinase regulatory subunit binding;GO:0046934|phosphatidylinositol-4,5-bisphosphate 3-kinase activity	GO:0005829|cytosol;GO:0016020|membrane;GO:0005886|plasma membrane	K12230|PIK3AP1, BCAP; phosphoinositide 3-kinase adapter protein 1	map04662|B cell receptor signaling pathway;map04151|PI3K-Akt signaling pathway
CM026134.1.306	13	1	3	3	13	1	13	0.0608875	0.910921	MGME1	gi|340719782|ref|XP_003398326.1|	388	E:2e-131	mitochondrial genome maintenance exonuclease 1 isoform X1 [Bombus terrestris]	MGME1_MOUSE	134	E:6e-35	MGME1_MOUSE	145	E:1e-38	ENOG410XWHK	chromosome 20 open reading frame 72	GO:0043504|mitochondrial DNA repair;GO:0006264|mitochondrial DNA replication;GO:0000002|mitochondrial genome maintenance	GO:0003677|DNA binding;GO:0008297|single-stranded DNA exodeoxyribonuclease activity	GO:0005739|mitochondrion	K19465|MGME1, DDK1; mitochondrial genome maintenance exonuclease 1 [EC:3.1.-.-]	.
CM026129.1.517	4	1	7	16	4	0.4375	9.14286	0.0617827	0.87334	RPGR1	gi|1185573165|ref|XP_020718848.1|	2231	E:0	uncharacterized protein LOC100645710 [Bombus terrestris]	RPGR1_HUMAN	61.6	E:6e-08	FTM_HUMAN	71.2	E:6e-11	ENOG410YNUX	retinitis pigmentosa GTPase regulator interacting protein 1	GO:0043010|camera-type eye development;GO:0021549|cerebellum development;GO:0097711|ciliary basal body-plasma membrane docking;GO:0090102|cochlea development;GO:0022038|corpus callosum development;GO:0007368|determination of left/right symmetry;GO:0035115|embryonic forelimb morphogenesis;GO:0035116|embryonic hindlimb morphogenesis;GO:0001736|establishment of planar polarity;GO:0007163|establishme…	GO:0031870|thromboxane A2 receptor binding	GO:0005879|axonemal microtubule;GO:0005930|axoneme;GO:0005923|bicellular tight junction;GO:0005911|cell-cell junction;GO:0005813|centrosome;GO:0036064|ciliary basal body;GO:0035869|ciliary transition zone;GO:0005929|cilium;GO:0005737|cytoplasm;GO:0005829|cytosol;GO:0005654|nucleoplasm;GO:0032391|photoreceptor connecting cilium;GO:0005886|plasma membrane	K16550|RPGRIP1L; protein fantom	.
CM026135.1.12	10	2	1	3	5	0.333333	15	0.0631868	0.922798	.	gi|1366069815|ref|XP_024228500.1|	1152	E:0	uncharacterized protein LOC100741691 [Bombus impatiens]	.	.	.	.	.	.	.	.	.	.	.	.	.
CM026127.1.671	10	1	5	5	10	1	10	0.0634675	0.884197	EST6	gi|1026574536|gb|OAD61357.1|	146	E:2e-53	Venom carboxylesterase-6 [Eufriesea mexicana]	EST6_APIME	113	E:2e-27	EST6_APIME	114	E:1e-27	COG2272	Carboxylesterase	.	GO:0052689|carboxylic ester hydrolase activity	GO:0005576|extracellular region	.	.
CM026135.1.26	3	1	1	7	3	0.142857	21	0.0666667	0.944856	DHGL	gi|808132292|ref|XP_012168744.1|	1228	E:0	glucose dehydrogenase [FAD, quinone] [Bombus terrestris]	DHGL_DROPS	479	E:2e-159	DHGL_DROPS	506	E:3e-170	.	.	GO:0055114|oxidation-reduction process	GO:0050660|flavin adenine dinucleotide binding;GO:0016614|oxidoreductase activity, acting on CH-OH group of donorsGO:0016614|oxidoreductase activity, acting on CH-OH group of donors;GO:0050660|flavin adenine dinucleotide binding	GO:0005576|extracellular region	K00115|E1.1.5.9; glucose dehydrogenase (acceptor) [EC:1.1.5.9]	map00030|Pentose phosphate pathway;map01100|Metabolic pathways;map01110|Biosynthesis of secondary metabolites;map01130|Biosynthesis of antibiotics
CM026135.1.553	3	1	1	7	3	0.142857	21	0.0666667	0.944856	RPKL1	gi|1366066288|ref|XP_003485540.2|	1512	E:0	ribosomal protein S6 kinase delta-1 [Bombus impatiens]	RPKL1_MOUSE	148	E:5e-36	RPKL1_MOUSE	148	E:4e-36	ENOG410ZH1N	Ribosomal protein S6	GO:0007165|signal transductionGO:0006468|protein phosphorylation	GO:0005524|ATP binding;GO:0004674|protein serine/threonine kinase activityGO:0035091|phosphatidylinositol binding;GO:0004672|protein kinase activity;GO:0005524|ATP binding	GO:0005737|cytoplasm;GO:0005840|ribosome	.	.
CM026132.1.51	1	1	2	82	1	0.0243902	41	0.0689466	0.971755	FBP1	gi|340717389|ref|XP_003397166.1|	7204	E:0	sushi, von Willebrand factor type A, EGF and pentraxin domain-containing protein 1 isoform X1 [Bombus terrestris]	FBP1_STRPU	426	E:2e-123	FBP1_STRPU	429	E:3e-124	.	.	.	GO:0005509|calcium ion bindingGO:0005515|protein binding;GO:0005509|calcium ion binding	GO:0032579|apical lamina of hyaline layer;GO:0031410|cytoplasmic vesicle;GO:0005615|extracellular space	.	.
CM026136.1.289	1	1	2	81	1	0.0246914	40.5	0.0697479	0.971407	STAN	gi|808136473|ref|XP_012170576.1|	6259	E:0	protocadherin-like wing polarity protein stan isoform X1 [Bombus terrestris]	STAN_DROME	2788	E:0	STAN_DROME	2827	E:0	ENOG410XTGH	cadherin, EGF LAG seven-pass G-type receptor	GO:0007411|axon guidance;GO:0007409|axonogenesis;GO:0016339|calcium-dependent cell-cell adhesion via plasma membrane cell adhesion molecules;GO:0016358|dendrite development;GO:0048813|dendrite morphogenesis;GO:0070593|dendrite self-avoidance;GO:0042067|establishment of ommatidial planar polarity;GO:0001736|establishment of planar polarity;GO:0007164|establishment of tissue polarity;GO:0007156|hom…	GO:0005509|calcium ion binding;GO:0050839|cell adhesion molecule binding;GO:0004930|G-protein coupled receptor activity;GO:0004872|receptor activity;GO:0005057|signal transducer activity, downstream of receptor;GO:0004888|transmembrane signaling receptor activityGO:0005509|calcium ion binding;GO:0004930|G-protein coupled receptor activity	GO:0005911|cell-cell junction;GO:0016021|integral component of membrane;GO:0005887|integral component of plasma membraneGO:0016020|membrane;GO:0016021|integral component of membrane	K04600|CELSR1; cadherin EGF LAG seven-pass G-type receptor 1	.
CM026142.1.95	11	2	4	5	5.5	0.8	6.875	0.0743034	0.831559	.	gi|808140847|ref|XP_012171986.1|	209	E:1e-59	uncharacterized protein LOC105666506 [Bombus terrestris]	.	.	.	.	.	.	.	.	.	.	.	.	.
CM026133.1.93	7	6	1	8	1.16667	0.125	9.33333	0.0743034	0.875925	.	gi|1185578653|ref|XP_020720103.1|	3081	E:0	interaptin [Bombus terrestris]	.	.	.	.	.	.	.	.	.	.	.	.	.
CM026138.1.569	3	1	4	14	3	0.285714	10.5	0.076555	0.889711	.	gi|1366114738|ref|XP_024224826.1|	940	E:0	uncharacterized protein LOC112213182 isoform X1 [Bombus impatiens]	.	.	.	.	.	.	.	.	.	.	.	.	.
CM026136.1.268	2	1	9	50	2	0.18	11.1111	0.0785299	0.895777	.	gi|815926918|ref|XP_012248011.1|	4646	E:0	uncharacterized protein LOC100748471 [Bombus impatiens]	.	.	.	.	.	.	.	.	.	.	.	.	.
CM026132.1.514	14	1	9	5	14	1.8	7.77778	0.0800766	0.85111	.	gi|1366114907|ref|XP_024224851.1|	172	E:4e-45	uncharacterized protein LOC112213192 [Bombus impatiens]	.	.	.	.	.	.	.	.	.	.	.	.	.
CM026134.1.662	5	1	1	5	5	0.2	25	0.0800866	0.953679	.	gi|1366093438|ref|XP_024222911.1|	346	E:6e-113	cilia- and flagella-associated protein 251 [Bombus impatiens]	.	.	.	.	.	.	.	.	.	.	.	.	.
CM026140.1.461	4	1	1	5	4	0.2	20	0.0800866	0.942098	.	gi|808148207|ref|XP_012175125.1|	1939	E:0	uncharacterized protein LOC100643472 isoform X4 [Bombus terrestris]	.	.	.	.	.	.	.	.	.	.	.	.	.
CM026136.1.315	2	2	2	22	1	0.0909091	11	0.0856166	0.894725	CDGAP	gi|350423677|ref|XP_003493556.1|	2828	E:0	GTPase-activating protein CdGAPr isoform X1 [Bombus impatiens]	CDGAP_DROME	517	E:2e-152	CDGAP_DROME	635	E:0	ENOG410Y1FN	rho GTPase activating protein	GO:0031290|retinal ganglion cell axon guidance;GO:0007264|small GTPase mediated signal transductionGO:0007165|signal transduction	GO:0005096|GTPase activator activityGO:0005515|protein binding	GO:0005622|intracellular	.	.
CM026132.1.399	5	12	2	26	0.416667	0.0769231	5.41667	0.085701	0.78621	HD	gi|808127458|ref|XP_012166670.1|	5383	E:0	huntingtin isoform X1 [Bombus terrestris]	HD_MOUSE	1087	E:0	HD_MOUSE	1255	E:0	ENOG410XSEC	huntingtin	GO:0009653|anatomical structure morphogenesis;GO:0009952|anterior/posterior pattern specification;GO:0006915|apoptotic process;GO:0008306|associative learning;GO:0008088|axo-dendritic transport;GO:0007420|brain development;GO:0007569|cell aging;GO:0007417|central nervous system development;GO:0000052|citrulline metabolic process;GO:0008340|determination of adult lifespan;GO:0007212|dopamine recep…	GO:0048487|beta-tubulin binding;GO:0050809|diazepam binding;GO:0034452|dynactin binding;GO:0045505|dynein intermediate chain binding;GO:0031072|heat shock protein binding;GO:0042802|identical protein binding;GO:0044325|ion channel binding;GO:0019900|kinase binding;GO:0002039|p53 binding;GO:0005522|profilin binding;GO:0008134|transcription factor binding	GO:0005776|autophagosome;GO:0030424|axon;GO:0005814|centriole;GO:0005737|cytoplasm;GO:0031410|cytoplasmic vesicle;GO:0030659|cytoplasmic vesicle membrane;GO:0005829|cytosol;GO:0030425|dendrite;GO:0005783|endoplasmic reticulum;GO:0005794|Golgi apparatus;GO:0016234|inclusion body;GO:0005770|late endosome;GO:0005739|mitochondrion;GO:0005654|nucleoplasm;GO:0005634|nucleus;GO:0048471|perinuclear regio…	.	.
CM026133.1.548	6	1	11	14	6	0.785714	7.63636	0.0881226	0.848353	PPM1F	gi|1366065395|ref|XP_024227587.1|	2543	E:0	kinesin-related protein 4 isoform X1 [Bombus impatiens]	PPM1F_HUMAN	233	E:2e-64	PPM1E_MOUSE	243	E:2e-65	COG0631	Phosphatase	GO:0035690|cellular response to drug;GO:0006469|negative regulation of protein kinase activity;GO:0035970|peptidyl-threonine dephosphorylation;GO:0051496|positive regulation of stress fiber assembly;GO:0006470|protein dephosphorylation	GO:0046872|metal ion binding;GO:0004722|protein serine/threonine phosphatase activityGO:0003824|catalytic activity	GO:0005739|mitochondrion;GO:0005730|nucleolus;GO:0005634|nucleus;GO:0043234|protein complex	K17501|PPM1E, POPX1; protein phosphatase 1E [EC:3.1.3.16]	.
CM026131.1.289	4	2	1	8	2	0.125	16	0.0889111	0.927623	AN33B	gi|1366131194|ref|XP_024226701.1|	1172	E:0	uncharacterized protein LOC105681487 [Bombus impatiens]	AN33B_MOUSE	101	E:2e-21	AN33B_MOUSE	107	E:1e-23	ENOG4111JDG	ankyrin repeat domain 33B	.	GO:0003677|DNA bindingGO:0005515|protein binding	.	.	.
CM026138.1.205	3	14	1	35	0.214286	0.0285714	7.5	0.0917271	0.845596	TRRAP	gi|340724340|ref|XP_003400540.1|	7768	E:0	transformation/transcription domain-associated protein [Bombus terrestris]	TRRAP_HUMAN	4551	E:0	TRRAP_HUMAN	4645	E:0	COG5032	phosphatidylinositol kinase activity	GO:1904837|beta-catenin-TCF complex assembly;GO:0006281|DNA repair;GO:0016573|histone acetylation;GO:0016578|histone deubiquitination;GO:0043968|histone H2A acetylation;GO:0043967|histone H4 acetylation;GO:0016579|protein deubiquitination;GO:0006355|regulation of transcription, DNA-templated;GO:0006351|transcription, DNA-templated	GO:0016301|kinase activity;GO:0036459|thiol-dependent ubiquitinyl hydrolase activity;GO:0003712|transcription cofactor activityGO:0005515|protein binding;GO:0016301|kinase activity	GO:0005794|Golgi apparatus;GO:0035267|NuA4 histone acetyltransferase complex;GO:0005654|nucleoplasm;GO:0005634|nucleus;GO:0000125|PCAF complex;GO:0030914|STAGA complex;GO:0000812|Swr1 complex;GO:0033276|transcription factor TFTC complex	K08874|TRRAP; transformation/transcription domain-associated protein	map05166|HTLV-I infection
CM026137.1.505	10	5	8	15	2	0.533333	3.75	0.0959705	0.691192	CP6A2	gi|925670393|gb|KOX68353.1|	1495	E:0	putative cytochrome P450 6a14 [Melipona quadrifasciata]	CP6A2_DROME	385	E:4e-118	CP6A2_DROME	385	E:4e-118	COG2124	Cytochrome p450	GO:0031000|response to caffeine;GO:0046680|response to DDTGO:0055114|oxidation-reduction process	GO:0020037|heme binding;GO:0005506|iron ion binding;GO:0004497|monooxygenase activity;GO:0016491|oxidoreductase activity;GO:0016705|oxidoreductase activity, acting on paired donors, with incorporation or reduction of molecular oxygenGO:0005506|iron ion binding;GO:0016705|oxidoreductase activity, acting on paired donors, with incorporation or reduction of molecular oxygen;GO:0020037|heme binding	GO:0005789|endoplasmic reticulum membrane;GO:0031090|organelle membrane	K14999|CYP6; cytochrome P450, family 6 [EC:1.14.-.-]	.
CM026126.1.463	2	2	1	14	1	0.0714286	14	0.0970072	0.917284	SPON1	gi|808115848|ref|XP_012174327.1|	1558	E:0	spondin-1 isoform X2 [Bombus terrestris]	SPON1_CHICK	355	E:2e-108	SPON1_CHICK	355	E:3e-108	ENOG410XQHP	Extracellular matrix protein	GO:0007155|cell adhesion	GO:0046872|metal ion bindingGO:0004867|serine-type endopeptidase inhibitor activity	GO:0005578|proteinaceous extracellular matrix	.	.
CM026141.1.152	9	4	3	7	2.25	0.428571	5.25	0.0995327	0.779423	ALG12	gi|808144454|ref|XP_012173542.1|	1789	E:0	probable Dol-P-Man:Man(7)GlcNAc(2)-PP-Dol alpha-1,6-mannosyltransferase isoform X1 [Bombus terrestris]	ALG12_DROME	506	E:5e-164	ALG12_DROME	553	E:0	ENOG410XR38	asparagine-linked glycosylation 12, alpha-1,6-mannosyltransferase homolog (S. cerevisiae)	GO:0006488|dolichol-linked oligosaccharide biosynthetic process;GO:0006486|protein glycosylation;GO:0006487|protein N-linked glycosylation	GO:0000009|alpha-1,6-mannosyltransferase activity;GO:0052917|dol-P-Man:Man(7)GlcNAc(2)-PP-Dol alpha-1,6-mannosyltransferase activity;GO:0000030|mannosyltransferase activityGO:0016757|transferase activity, transferring glycosyl groups	GO:0005783|endoplasmic reticulum;GO:0005789|endoplasmic reticulum membrane;GO:0016021|integral component of membrane	K03847|ALG12; alpha-1,6-mannosyltransferase [EC:2.4.1.260]	map00513|Various types of N-glycan biosynthesis;map01100|Metabolic pathways;map00510|N-Glycan biosynthesis
CM026125.1.116	6	2	1	5	3	0.2	15	0.102564	0.922798	MMAD	gi|808113136|ref|XP_012176639.1|	538	E:0	methylmalonic aciduria and homocystinuria type D homolog, mitochondrial [Bombus terrestris]	MMAD_RAT	105	E:9e-25	MMAD_RAT	108	E:7e-26	ENOG410XRBP	methylmalonic aciduria (cobalamin deficiency) cblD type, with homocystinuria	GO:0009235|cobalamin metabolic process;GO:0009108|coenzyme biosynthetic processGO:0009235|cobalamin metabolic process	.	GO:0005737|cytoplasm;GO:0005739|mitochondrion	.	.
CM026125.1.216	6	1	2	5	6	0.4	15	0.102564	0.922798	RS11	gi|1366100725|ref|XP_024223691.1|	285	E:5e-95	uncharacterized protein LOC100746262 [Bombus impatiens]	RS11_UNCTG	73.6	E:2e-15	RS11_UNCTG	73.6	E:2e-15	COG0100	Located on the platform of the 30S subunit, it bridges several disparate RNA helices of the 16S rRNA. Forms part of the Shine-Dalgarno cleft in the 70S ribosome (By similarity)	GO:0006412|translationGO:0006412|translation	GO:0019843|rRNA binding;GO:0003735|structural constituent of ribosomeGO:0003735|structural constituent of ribosome	GO:0005840|ribosomeGO:0005840|ribosome	K02948|RP-S11, MRPS11, rpsK; small subunit ribosomal protein S11	map03010|Ribosome
CM026125.1.278	6	2	1	5	3	0.2	15	0.102564	0.922798	.	gi|808112722|ref|XP_012169130.1|	1743	E:0	LOW QUALITY PROTEIN: uncharacterized protein LOC100646214 [Bombus terrestris]	.	.	.	F234B_CHICK	72.8	E:8e-12	ENOG410YPIH	kiaa1467	.	.	GO:0016021|integral component of membrane	.	.
CM026134.1.549	16	1	6	3	16	2	8	0.103946	0.855246	ANK3	gi|808131277|ref|XP_012168301.1|	2178	E:0	uncharacterized protein LOC105666162 isoform X1 [Bombus terrestris]	ANK3_MOUSE	162	E:1e-38	ANK3_MOUSE	163	E:3e-39	COG0666	Ankyrin Repeat	GO:0007411|axon guidance;GO:0007409|axonogenesis;GO:0071286|cellular response to magnesium ion;GO:0045184|establishment of protein localization;GO:0043001|Golgi to plasma membrane protein transport;GO:0010960|magnesium ion homeostasis;GO:0072660|maintenance of protein location in plasma membrane;GO:0071709|membrane assembly;GO:0000281|mitotic cytokinesis;GO:1902260|negative regulation of delayed …	GO:0045296|cadherin binding;GO:0008092|cytoskeletal protein binding;GO:0044325|ion channel binding;GO:0030674|protein binding, bridging;GO:0030507|spectrin binding;GO:0005200|structural constituent of cytoskeletonGO:0043531|ADP binding;GO:0005515|protein binding	GO:0030424|axon;GO:0043194|axon initial segment;GO:0016323|basolateral plasma membrane;GO:0009986|cell surface;GO:0043034|costamere;GO:0030425|dendrite;GO:0014704|intercalated disc;GO:0016328|lateral plasma membrane;GO:0005764|lysosome;GO:0016020|membrane;GO:0031594|neuromuscular junction;GO:0033268|node of Ranvier;GO:0033270|paranode region of axon;GO:0005886|plasma membrane;GO:0045211|postsynap…	K10380|ANK; ankyrin	map05205|Proteoglycans in cancer
CM026126.1.211	3	2	3	13	1.5	0.230769	6.5	0.114551	0.821842	PRAX	gi|350413878|ref|XP_003490139.1|	1934	E:0	uncharacterized protein LOC100749295 [Bombus impatiens]	PRAX_BOVIN	62.8	E:2e-08	PRAX_RAT	65.9	E:2e-09	ENOG410ZMDY	Periaxin	GO:0008366|axon ensheathment;GO:0021675|nerve development	GO:0005515|protein binding	GO:0030054|cell junction;GO:0005737|cytoplasm;GO:0043209|myelin sheath;GO:0005634|nucleus;GO:0005886|plasma membrane	.	.
CM026137.1.354	5	3	7	17	1.66667	0.411765	4.04762	0.116059	0.713898	F214A	gi|808137514|ref|XP_012171016.1|	2514	E:0	protein FAM214A isoform X1 [Bombus terrestris]	F214A_XENTR	217	E:3e-56	F214A_XENTR	222	E:4e-58	ENOG41115V6	family with sequence similarity 214, member	.	.	.	.	.
CM026125.1.741	3	1	3	9	3	0.333333	9	0.118132	0.87133	IQUB	gi|340709760|ref|XP_003393470.1|	1092	E:0	IQ and ubiquitin-like domain-containing protein [Bombus terrestris]	IQUB_HUMAN	214	E:1e-58	IQUB_MOUSE	220	E:6e-61	ENOG4111FX1	IQ motif and ubiquitin domain containing	GO:0060271|cilium assembly;GO:0007224|smoothened signaling pathway	.	GO:0001669|acrosomal vesicle;GO:0031514|motile cilium	.	.
CM026137.1.126	9	1	3	3	9	1	9	0.118132	0.87133	.	gi|1366091407|ref|XP_024222664.1|	156	E:2e-42	uncharacterized protein LOC105680586 isoform X1 [Bombus impatiens]	.	.	.	.	.	.	.	.	.	.	.	.	.
CM026131.1.21	7	1	3	4	7	0.75	9.33333	0.118881	0.875925	.	gi|1366083312|ref|XP_012238106.2|	135	E:1e-33	LOW QUALITY PROTEIN: golgin subfamily A member 6-like protein 22 [Bombus impatiens]	.	.	.	.	.	.	.	.	.	.	.	.	.
CM026131.1.173	13	15	4	14	0.866667	0.285714	3.03333	0.125403	0.618232	ARF1	gi|925684905|gb|KOX81343.1|	2072	E:0	hypothetical protein WN51_10676 [Melipona quadrifasciata]	ARF1_LOCMI	204	E:6e-58	ARF1_LOCMI	205	E:3e-58	.	.	GO:0015031|protein transport;GO:0007264|small GTPase mediated signal transduction;GO:0016192|vesicle-mediated transport	GO:0005525|GTP bindingGO:0005525|GTP binding	GO:0005794|Golgi apparatus	.	.
CM026127.1.766	2	1	1	8	2	0.125	16	0.127273	0.927623	ABHD3	gi|815917936|ref|XP_003491521.2|	904	E:0	phospholipase ABHD3 [Bombus impatiens]	ABHD3_MOUSE	315	E:1e-101	ABHD3_MOUSE	315	E:1e-101	COG0429	Alpha beta hydrolase	GO:0046470|phosphatidylcholine metabolic process	GO:0052740|1-acyl-2-lysophosphatidylserine acylhydrolase activity;GO:0008970|phosphatidylcholine 1-acylhydrolase activity;GO:0052739|phosphatidylserine 1-acylhydrolase activity;GO:0004623|phospholipase A2 activity	GO:0016021|integral component of membrane	K13696|ABHD1_3; abhydrolase domain-containing protein 1/3	.
CM026129.1.360	4	5	1	10	0.8	0.1	8	0.127322	0.855246	ERCC5	gi|350417449|ref|XP_003491427.1|	1977	E:0	DNA repair protein complementing XP-G cells isoform X2 [Bombus impatiens]	ERCC5_HUMAN	245	E:2e-65	ERCC5_HUMAN	253	E:3e-68	COG0258	Structure-specific nuclease with 5'-flap endonuclease and 5'-3' exonuclease activities involved in DNA replication and repair. During DNA replication, cleaves the 5'-overhanging flap structure that is generated by displacement synthesis when DNA polymerase encounters the 5'-end of a downstream Okazaki fragment. It enters the flap from the 5'-end and then tracks to cleave the flap base, leaving a …	GO:0043066|negative regulation of apoptotic process;GO:0033683|nucleotide-excision repair, DNA incision;GO:0006295|nucleotide-excision repair, DNA incision, 3'-to lesion;GO:0006296|nucleotide-excision repair, DNA incision, 5'-to lesion;GO:0006294|nucleotide-excision repair, preincision complex assembly;GO:0006293|nucleotide-excision repair, preincision complex stabilization;GO:0009411|response to…	GO:0000405|bubble DNA binding;GO:0003690|double-stranded DNA binding;GO:0004520|endodeoxyribonuclease activity;GO:0046872|metal ion binding;GO:0042803|protein homodimerization activity;GO:0047485|protein N-terminus binding;GO:0003697|single-stranded DNA bindingGO:0004518|nuclease activity	GO:0005654|nucleoplasm;GO:0005634|nucleus	K10846|ERCC5, XPG, RAD2; DNA excision repair protein ERCC-5	map03420|Nucleotide excision repair
CM026134.1.790	8	1	23	17	8	1.35294	5.91304	0.127433	0.804157	TRHDE	gi|1185551318|ref|XP_020723466.1|	1919	E:0	thyrotropin-releasing hormone-degrading ectoenzyme isoform X2 [Bombus terrestris]	TRHDE_HUMAN	227	E:1e-59	TRHDE_RAT	254	E:3e-68	COG0308	aminopeptidase	GO:0007267|cell-cell signaling;GO:0043171|peptide catabolic process;GO:0006508|proteolysis;GO:0008217|regulation of blood pressure;GO:0007165|signal transduction	GO:0004177|aminopeptidase activity;GO:0070006|metalloaminopeptidase activity;GO:0042277|peptide binding;GO:0008270|zinc ion bindingGO:0008237|metallopeptidase activity;GO:0008270|zinc ion binding	GO:0005737|cytoplasm;GO:0016021|integral component of membrane;GO:0005886|plasma membrane	.	.
CM026127.1.125	3	1	18	36	3	0.5	6	0.130094	0.806995	JANA	gi|1185569014|ref|XP_020724067.1|	1210	E:0	uncharacterized protein LOC100646286 isoform X2 [Bombus terrestris]	JANA_DROMA	55.5	E:4e-07	.	.	.	.	.	.	.	.	.	.
CM026139.1.379	9	6	3	8	1.5	0.375	4	0.130246	0.710492	K2026	gi|815903680|ref|XP_012237815.1|	2253	E:0	general transcriptional corepressor trfA isoform X3 [Bombus impatiens]	K2026_HUMAN	173	E:4e-42	K2026_HUMAN	182	E:5e-45	ENOG410YKW1	kiaa2026	.	.	.	.	.
CM026128.1.28	13	1	19	8	13	2.375	5.47368	0.130841	0.788437	RTJK	gi|1004173427|gb|KXZ75869.1|	127	E:2e-27	hypothetical protein TcasGA2_TC031661 [Tribolium castaneum]	RTJK_DROME	77.8	E:1e-13	RTJK_DROME	77.4	E:1e-13	.	.	.	GO:0003964|RNA-directed DNA polymerase activity	.	.	.
CM026139.1.25	5	1	4	7	5	0.571429	8.75	0.131222	0.867654	.	gi|1366078908|ref|XP_024221232.1|	470	E:1e-162	probable ATP-dependent RNA helicase DDX46 [Bombus impatiens]	.	.	.	.	.	.	.	.	.	.	.	.	.
CM026130.1.639	10	5	15	21	2	0.714286	2.8	0.131812	0.586418	NBEA	gi|1366115561|ref|XP_024224931.1|	4528	E:0	neurobeachin isoform X18 [Bombus impatiens]	NBEA_HUMAN	1098	E:0	NBEA_HUMAN	1118	E:0	ENOG410XNQC	beige BEACH domain containing protein	GO:0008104|protein localization	GO:0019901|protein kinase binding	GO:0005829|cytosol;GO:0012505|endomembrane system;GO:0005886|plasma membrane;GO:0005802|trans-Golgi network	.	.
JACXIN010004710.1.5	9	2	11	11	4.5	1	4.5	0.132241	0.74266	.	gi|987923639|ref|XP_015438115.1|	70.1	E:5e-10	PREDICTED: nucleic-acid-binding protein from mobile element jockey-like [Dufourea novaeangliae]	.	.	.	RTXE_DROME	64.7	E:1e-09	.	.	GO:0006313|transposition, DNA-mediated	GO:0003964|RNA-directed DNA polymerase activity	.	.	.
JACXIN010004727.1.133	35	12	30	21	2.91667	1.42857	2.04167	0.134787	0.432802	.	gi|808147597|ref|XP_012174870.1|	303	E:1e-91	uncharacterized protein LOC105666908, partial [Bombus terrestris]	.	.	.	.	.	.	.	.	.	.	.	.	.
CM026127.1.192	5	3	1	5	1.66667	0.2	8.33333	0.137529	0.861036	CNDD3	gi|340711345|ref|XP_003394237.1|	2479	E:0	condensin-2 complex subunit D3 isoform X1 [Bombus terrestris]	CNDD3_HUMAN	287	E:8e-78	CNDD3_MOUSE	298	E:2e-81	ENOG410XSGK	Non-SMC condensin II complex, subunit D3	GO:0051301|cell division;GO:0010032|meiotic chromosome condensation;GO:0051307|meiotic chromosome separation;GO:0007076|mitotic chromosome condensation	GO:0003682|chromatin binding;GO:0042393|histone binding;GO:0035064|methylated histone binding	GO:0000793|condensed chromosome;GO:0000777|condensed chromosome kinetochore;GO:0000796|condensin complex;GO:0042585|germinal vesicle;GO:0016020|membrane;GO:0000799|nuclear condensin complex;GO:0031618|nuclear pericentric heterochromatin;GO:0005654|nucleoplasm	K11491|NCAPD3; condensin-2 complex subunit D3	.
CM026134.1.734	9	3	2	4	3	0.5	6	0.141403	0.806995	.	gi|987915298|ref|XP_015433588.1|	87.4	E:3e-16	PREDICTED: nucleic-acid-binding protein from mobile element jockey-like [Dufourea novaeangliae]	.	.	.	.	.	.	.	.	.	.	.	.	.
CM026132.1.665	13	2	14	9	6.5	1.55556	4.17857	0.144627	0.722865	Y2R2	gi|1059226492|ref|XP_017758778.1|	288	E:7e-91	PREDICTED: uncharacterized protein LOC108549773 [Eufriesea mexicana]	Y2R2_DROME	72.4	E:4e-12	Y2R2_DROME	72.4	E:3e-12	.	.	.	.	.	.	.
CM026130.1.433	3	4	19	82	0.75	0.231707	3.23684	0.147821	0.642235	DYHC2	gi|1366064827|ref|XP_024226865.1|	7531	E:0	cytoplasmic dynein 2 heavy chain 1 [Bombus impatiens]	DYHC2_TRIGR	1768	E:0	DYHC2_TRIGR	1905	E:0	.	.	GO:0030030|cell projection organization;GO:0007018|microtubule-based movement;GO:0007275|multicellular organism developmentGO:0007018|microtubule-based movement	GO:0005524|ATP binding;GO:0016887|ATPase activity;GO:0003777|microtubule motor activityGO:0005524|ATP binding;GO:0016887|ATPase activity;GO:0003777|microtubule motor activity	GO:0005929|cilium;GO:0005737|cytoplasm;GO:0030286|dynein complex;GO:0005874|microtubule;GO:0005886|plasma membraneGO:0030286|dynein complex	.	.
CM026137.1.551	5	6	1	10	0.833333	0.1	8.33333	0.148607	0.861036	.	gi|1366130844|ref|XP_024226659.1|	1862	E:0	uncharacterized protein LOC100746632 [Bombus impatiens]	.	.	.	.	.	.	.	.	.	GO:0005515|protein binding	.	.	.
CM026126.1.412	2	1	30	97	2	0.309278	6.46667	0.149732	0.820923	.	gi|1059218886|ref|XP_017756363.1|	4909	E:0	PREDICTED: uncharacterized protein LOC108548099 isoform X1 [Eufriesea mexicana]	.	.	.	.	.	.	.	.	.	.	.	.	.
CM026132.1.50	9	6	27	45	1.5	0.6	2.5	0.15026	0.536788	NUDEL	gi|340717387|ref|XP_003397165.1|	3650	E:0	serine protease nudel isoform X1 [Bombus terrestris]	NUDEL_DROME	400	E:5e-111	NUDEL_DROME	405	E:9e-113	COG5640	protease	GO:0009950|dorsal/ventral axis specification;GO:0007343|egg activation;GO:0007306|eggshell chorion assembly;GO:0007313|maternal specification of dorsal/ventral axis, oocyte, soma encoded;GO:0007310|oocyte dorsal/ventral axis specification;GO:0016485|protein processing;GO:0006508|proteolysis;GO:0008063|Toll signaling pathwayGO:0006508|proteolysis	GO:0008233|peptidase activity;GO:0004252|serine-type endopeptidase activity;GO:0008236|serine-type peptidase activityGO:0005515|protein binding;GO:0004252|serine-type endopeptidase activity	GO:0005578|proteinaceous extracellular matrix	.	.
CM026131.1.395	6	5	1	6	1.2	0.166667	7.2	0.150735	0.839162	RN216	gi|815893910|ref|XP_003484701.2|	1630	E:0	uncharacterized protein LOC100747951 isoform X1 [Bombus impatiens]	RN216_MOUSE	123	E:2e-27	RN216_MOUSE	133	E:2e-30	.	.	GO:0006915|apoptotic process;GO:0043161|proteasome-mediated ubiquitin-dependent protein catabolic process;GO:0070936|protein K48-linked ubiquitination;GO:0050691|regulation of defense response to virus by host;GO:0032648|regulation of interferon-beta production	GO:0046872|metal ion binding;GO:0061630|ubiquitin protein ligase activity	GO:0005829|cytosol;GO:0005654|nucleoplasm;GO:0005634|nucleus	K11976|RNF216; TRIAD3; E3 ubiquitin-protein ligase RNF216 [EC:2.3.2.27]	.
CM026128.1.708	15	8	4	7	1.875	0.571429	3.28125	0.151182	0.647077	.	gi|1026568754|gb|OAD57122.1|	2230	E:0	hypothetical protein WN48_02696 [Eufriesea mexicana]	.	.	.	.	.	.	.	.	.	.	.	.	.
CM026125.1.121	2	1	1	7	2	0.142857	14	0.151515	0.917284	DIA	gi|1185553661|ref|XP_020719467.1|	1432	E:0	protein diaphanous isoform X4 [Bombus terrestris]	DIA_DROME	498	E:4e-152	DIA_DROME	550	E:5e-171	ENOG410Y29H	Diaphanous homolog	GO:0031532|actin cytoskeleton reorganization;GO:0007015|actin filament organization;GO:0045010|actin nucleation;GO:0000915|actomyosin contractile ring assembly;GO:0003383|apical constriction;GO:0007349|cellularization;GO:0032507|maintenance of protein location in cell;GO:0007110|meiosis I cytokinesis;GO:0007111|meiosis II cytokinesis;GO:0035011|melanotic encapsulation of foreign target;GO:0045448…	GO:0003779|actin binding;GO:0005546|phosphatidylinositol-4,5-bisphosphate binding;GO:0017048|Rho GTPase bindingGO:0003779|actin binding;GO:0017048|Rho GTPase binding	GO:0005912|adherens junction;GO:0045177|apical part of cell;GO:0005938|cell cortex;GO:0032154|cleavage furrow;GO:0005737|cytoplasm;GO:0005856|cytoskeleton;GO:0043234|protein complex;GO:0012506|vesicle membrane	K16688|DIA; diaphanous	map04391|Hippo signaling pathway - fly
CM026133.1.699	7	1	1	2	7	0.5	14	0.151515	0.917284	ZN883	gi|1026569064|gb|OAD57297.1|	289	E:8e-89	hypothetical protein WN48_02098 [Eufriesea mexicana]	ZN883_HUMAN	74.3	E:2e-13	ZN883_HUMAN	79.7	E:3e-15	.	.	GO:0006355|regulation of transcription, DNA-templated;GO:0006351|transcription, DNA-templated	GO:0003677|DNA binding;GO:0046872|metal ion binding;GO:0003700|transcription factor activity, sequence-specific DNA binding	GO:0005634|nucleus	.	.
CM026126.1.390	5	1	5	7	5	0.714286	7	0.151584	0.834567	ACSF4	gi|808146362|ref|XP_012174328.1|	1984	E:0	acyl-CoA synthetase family member 4 isoform X1 [Bombus terrestris]	ACSF4_HUMAN	376	E:4e-111	ACSF4_HUMAN	375	E:9e-111	COG1520	Part of the outer membrane protein assembly complex, which is involved in assembly and insertion of beta-barrel proteins into the outer membrane (By similarity)	GO:0043041|amino acid activation for nonribosomal peptide biosynthetic process;GO:0019482|beta-alanine metabolic process;GO:0006631|fatty acid metabolic processGO:0008152|metabolic process	GO:0016878|acid-thiol ligase activity;GO:0005524|ATP bindingGO:0003824|catalytic activity	.	K00142|AASDH; acyl-CoA synthetase [EC:6.2.1.-]	.
CM026132.1.46	2	1	2	10	2	0.2	10	0.153846	0.884197	PK1R	gi|815912710|ref|XP_012241742.1|	885	E:0	pyrokinin-1 receptor-like [Bombus impatiens]	PK1R_DROME	315	E:3e-100	PK1R_DROME	365	E:2e-119	ENOG410XRW9	Receptor	GO:0007186|G-protein coupled receptor signaling pathway;GO:0090278|negative regulation of peptide hormone secretion;GO:0007218|neuropeptide signaling pathway;GO:0070328|triglyceride homeostasisGO:0007186|G-protein coupled receptor signaling pathway	GO:0004930|G-protein coupled receptor activity;GO:0008188|neuropeptide receptor activity;GO:0036401|pyrokinin receptor activityGO:0004984|olfactory receptor activity;GO:0004930|G-protein coupled receptor activity	GO:0016021|integral component of membrane;GO:0005887|integral component of plasma membraneGO:0016021|integral component of membrane	.	.
CM026126.1.548	2	1	3	13	2	0.230769	8.66667	0.154799	0.866381	PDZD2	gi|350427377|ref|XP_003494737.1|	1116	E:0	uncharacterized protein LOC100746876 [Bombus impatiens]	PDZD2_HUMAN	97.1	E:2e-19	PDZD2_HUMAN	97.8	E:1e-19	ENOG4110362	parallel actin filament bundle assembly	GO:0007155|cell adhesion	GO:0005515|protein binding	GO:0005911|cell-cell junction;GO:0005737|cytoplasm;GO:0005783|endoplasmic reticulum;GO:0005576|extracellular region;GO:0005634|nucleus	.	.
CM026129.1.266	4	3	4	14	1.33333	0.285714	4.66667	0.15633	0.751851	BRD7	gi|340714403|ref|XP_003395718.1|	890	E:0	LOW QUALITY PROTEIN: bromodomain-containing protein 7 [Bombus terrestris]	BRD7_CHICK	251	E:3e-70	BRD7_MOUSE	271	E:2e-77	ENOG410XRRI	bromodomain containing	GO:0007049|cell cycle;GO:0008285|negative regulation of cell proliferation;GO:2000134|negative regulation of G1/S transition of mitotic cell cycle;GO:0045892|negative regulation of transcription, DNA-templated;GO:0035066|positive regulation of histone acetylation;GO:0045893|positive regulation of transcription, DNA-templated;GO:0006357|regulation of transcription from RNA polymerase II promoter;G…	GO:0042393|histone binding;GO:0070577|lysine-acetylated histone binding;GO:0002039|p53 binding;GO:0003713|transcription coactivator activity;GO:0003714|transcription corepressor activity;GO:0008134|transcription factor binding;GO:0044212|transcription regulatory region DNA bindingGO:0005515|protein binding	GO:0090544|BAF-type complex;GO:0005829|cytosol;GO:0005654|nucleoplasm;GO:0005634|nucleus	K11723|BRD7_9; bromodomain-containing protein 7/9	.
CM026133.1.399	1	1	1	22	1	0.0454545	22	0.156667	0.947362	DYH10	gi|1185578695|ref|XP_020720116.1|	1831	E:0	dynein heavy chain 10, axonemal [Bombus terrestris]	DYH10_HUMAN	462	E:1e-137	DYH10_HUMAN	462	E:9e-138	COG5245	heavy chain	GO:0007018|microtubule-based movement	GO:0005524|ATP binding;GO:0008569|ATP-dependent microtubule motor activity, minus-end-directed;GO:0045505|dynein intermediate chain binding;GO:0045503|dynein light chain binding;GO:0051959|dynein light intermediate chain binding	GO:0005929|cilium;GO:0005737|cytoplasm;GO:0030286|dynein complex;GO:0005874|microtubule	K10408|DNAH; dynein heavy chain, axonemal	map05016|Huntington's disease
CM026125.1.674	18	8	5	7	2.25	0.714286	3.15	0.156947	0.632371	GAGJ	gi|808114700|ref|XP_012169508.1|	298	E:3e-93	uncharacterized protein LOC105666275 [Bombus terrestris]	GAGJ_DROME	62.4	E:8e-09	GAGJ_DROME	61.6	E:1e-08	.	.	.	GO:0046872|metal ion binding	.	.	.
CM026130.1.398	7	1	6	6	7	1	7	0.157688	0.834567	.	gi|350402026|ref|XP_003486341.1|	5405	E:0	mucin-3A-like [Bombus impatiens]	.	.	.	.	.	.	.	.	.	.	.	.	.
CM026140.1.480	4	2	3	8	2	0.375	5.33333	0.161765	0.782869	.	gi|350411407|ref|XP_003489339.1|	1634	E:0	uncharacterized protein LOC100741905 [Bombus impatiens]	.	.	.	.	.	.	.	.	.	.	.	.	.
CM026138.1.572	12	5	23	23	2.4	1	2.4	0.166008	0.517488	CHIT	gi|1366114788|ref|XP_024224832.1|	1894	E:0	mucin-19-like isoform X2 [Bombus impatiens]	CHIT_MANSE	73.6	E:1e-11	.	.	.	.	.	GO:0005975|carbohydrate metabolic process;GO:0006030|chitin metabolic process	GO:0008061|chitin binding	GO:0005576|extracellular region	.	.
CM026128.1.622	5	2	5	11	2.5	0.454545	5.5	0.168798	0.789449	WDR36	gi|350399578|ref|XP_003485576.1|	1524	E:0	WD repeat-containing protein 36 [Bombus impatiens]	WDR36_HUMAN	694	E:0	WDR36_HUMAN	699	E:0	ENOG410XPJH	WD repeat domain 36	GO:0030516|regulation of axon extension;GO:0050896|response to stimulus;GO:0001895|retina homeostasis;GO:0006364|rRNA processing;GO:0007601|visual perceptionGO:0006355|regulation of transcription, DNA-templated;GO:0043401|steroid hormone mediated signaling pathway;GO:0006364|rRNA processing	GO:0003723|RNA bindingGO:0003700|transcription factor activity, sequence-specific DNA binding;GO:0008270|zinc ion binding;GO:0043565|sequence-specific DNA binding;GO:0005515|protein binding	GO:0005730|nucleolus;GO:0005654|nucleoplasm;GO:0034388|Pwp2p-containing subcomplex of 90S preribosome;GO:0032040|small-subunit processomeGO:0005634|nucleus;GO:0032040|small-subunit processome	K14554|UTP21, WDR36; U3 small nucleolar RNA-associated protein 21	map03008|Ribosome biogenesis in eukaryotes
CM026135.1.24	6	4	2	7	1.5	0.285714	5.25	0.169802	0.779423	DHGL	gi|1366069996|ref|XP_024220207.1|	682	E:0	glucose dehydrogenase [FAD, quinone]-like [Bombus impatiens]	DHGL_DROME	240	E:1e-69	DHGL_DROME	241	E:8e-70	COG2303	oxidoreductase	GO:0006006|glucose metabolic process;GO:0008364|pupal chitin-based cuticle development;GO:0046693|sperm storageGO:0055114|oxidation-reduction process	GO:0050660|flavin adenine dinucleotide binding;GO:0016614|oxidoreductase activity, acting on CH-OH group of donorsGO:0016614|oxidoreductase activity, acting on CH-OH group of donors;GO:0050660|flavin adenine dinucleotide binding	GO:0005576|extracellular region	K00115|E1.1.5.9; glucose dehydrogenase (acceptor) [EC:1.1.5.9]	map00030|Pentose phosphate pathway;map01100|Metabolic pathways;map01110|Biosynthesis of secondary metabolites;map01130|Biosynthesis of antibiotics
CM026134.1.789	9	2	26	21	4.5	1.2381	3.63462	0.171619	0.681389	.	gi|1185551595|ref|XP_020723521.1|	157	E:2e-42	uncharacterized protein LOC100645612 isoform X2 [Bombus terrestris]	.	.	.	.	.	.	.	.	.	.	.	.	.
CM026133.1.490	4	7	2	15	0.571429	0.133333	4.28571	0.174051	0.729793	SRPRA	gi|340719157|ref|XP_003398023.1|	3539	E:0	uncharacterized protein LOC100645253 [Bombus terrestris]	SRPRA_DROME	677	E:0	SRPRA_DROME	709	E:0	COG0552	Involved in targeting and insertion of nascent membrane proteins into the cytoplasmic membrane. Acts as a receptor for the complex formed by the signal recognition particle (SRP) and the ribosome-nascent chain (RNC)	GO:0007409|axonogenesis;GO:0050708|regulation of protein secretion;GO:0006614|SRP-dependent cotranslational protein targeting to membraneGO:0006886|intracellular protein transport;GO:0006614|SRP-dependent cotranslational protein targeting to membrane	GO:0005525|GTP binding;GO:0003924|GTPase activity;GO:0003723|RNA binding;GO:0005047|signal recognition particle bindingGO:0003924|GTPase activity;GO:0005047|signal recognition particle binding;GO:0005525|GTP binding	GO:0012505|endomembrane system;GO:0005789|endoplasmic reticulum membrane;GO:0005785|signal recognition particle receptor complexGO:0005785|signal recognition particle receptor complex	K13431|SRPR; signal recognition particle receptor subunit alpha	map03060|Protein export
CM026134.1.843	9	2	1	2	4.5	0.5	9	0.175824	0.87133	.	gi|815893709|ref|XP_012249773.1|	188	E:3e-54	uncharacterized protein LOC105682111 [Bombus impatiens]	.	.	.	.	.	.	.	.	.	.	.	.	.
CM026141.1.202	13	4	10	9	3.25	1.11111	2.925	0.177059	0.604092	.	gi|815903861|ref|XP_012237894.1|	110	E:3e-26	uncharacterized protein LOC105680413 [Bombus impatiens]	.	.	.	.	.	.	.	.	.	.	.	.	.
CM026137.1.104	25	9	14	11	2.77778	1.27273	2.18254	0.177401	0.469412	.	gi|808145175|ref|XP_012173833.1|	237	E:2e-64	uncharacterized protein LOC100642427 [Bombus terrestris]	.	.	.	.	.	.	.	.	.	.	.	.	.
CM026131.1.876	5	1	7	8	5	0.875	5.71429	0.177797	0.797345	LUCI	gi|1185576314|ref|XP_003396555.2|	1009	E:0	4-coumarate--CoA ligase 1 [Bombus terrestris]	LUCI_LUCLA	272	E:8e-82	LUCI_LUCLA	275	E:4e-83	.	.	GO:0008218|bioluminescenceGO:0008152|metabolic process	GO:0005524|ATP binding;GO:0046872|metal ion binding;GO:0047077|Photinus-luciferin 4-monooxygenase (ATP-hydrolyzing) activityGO:0003824|catalytic activity	GO:0005777|peroxisome	.	.
CM026128.1.261	7	1	8	8	7	1	7	0.178184	0.834567	PK1R	gi|808120308|ref|XP_012163596.1|	1030	E:0	pyrokinin-1 receptor [Bombus terrestris]	PK1R_DROME	321	E:7e-100	PK1R_DROME	367	E:1e-117	ENOG410XRW9	Receptor	GO:0007186|G-protein coupled receptor signaling pathway;GO:0090278|negative regulation of peptide hormone secretion;GO:0007218|neuropeptide signaling pathway;GO:0070328|triglyceride homeostasisGO:0007186|G-protein coupled receptor signaling pathway	GO:0004930|G-protein coupled receptor activity;GO:0008188|neuropeptide receptor activity;GO:0036401|pyrokinin receptor activityGO:0004984|olfactory receptor activity;GO:0004930|G-protein coupled receptor activity	GO:0016021|integral component of membrane;GO:0005887|integral component of plasma membraneGO:0016021|integral component of membrane	.	.
CM026125.1.11	25	2	5	2	12.5	2.5	5	0.180072	0.768394	.	gi|1366122540|ref|XP_024225649.1|	369	E:2e-118	uncharacterized protein DDB_G0287625 [Bombus impatiens]	.	.	.	.	.	.	.	.	.	.	.	.	.
CM026137.1.13	11	2	26	16	5.5	1.625	3.38462	0.182163	0.657855	PO14	gi|1316179835|ref|XP_023235501.1|	118	E:7e-26	uncharacterized protein LOC111634899 [Centruroides sculpturatus]	PO14_NASVI	102	E:1e-25	PO14_NASVI	107	E:2e-24	.	.	.	GO:0004519|endonuclease activity;GO:0003964|RNA-directed DNA polymerase activity	.	.	.
CM026134.1.104	6	1	1	2	6	0.5	12	0.183333	0.903498	PTCD1	gi|1366094879|ref|XP_024223072.1|	919	E:0	pentatricopeptide repeat-containing protein 1, mitochondrial [Bombus impatiens]	PTCD1_RAT	166	E:1e-42	PTCD1_RAT	166	E:1e-42	ENOG410Z7Z7	Pentatricopeptide repeat-containing protein	GO:0042780|tRNA 3'-end processing	GO:0000049|tRNA binding	GO:0005759|mitochondrial matrix	.	.
CM026135.1.828	2	1	1	6	2	0.166667	12	0.183333	0.903497	IRL1B	gi|350414845|ref|XP_003490440.1|	836	E:0	single Ig IL-1-related receptor-like isoform X2 [Bombus impatiens]	IRL1B_DANRE	59.3	E:4e-08	IRL1B_DANRE	70.9	E:8e-12	ENOG4110Z8K	Interleukin 1 receptor accessory protein-like	GO:0016322|neuron remodeling;GO:0007165|signal transduction;GO:0050808|synapse organization	.	GO:0043679|axon terminus;GO:0005737|cytoplasm;GO:0016021|integral component of membrane;GO:0043025|neuronal cell body;GO:0005886|plasma membrane	K05170|IL1RAPL, IL1R8_9; interleukin 1 receptor accessory protein-like	.
CM026138.1.223	2	1	1	6	2	0.166667	12	0.183333	0.903497	CP307	gi|340724584|ref|XP_003400661.1|	967	E:0	cytochrome P450 307a1 [Bombus terrestris]	CP307_DROME	336	E:4e-107	CP307_DROME	337	E:3e-107	COG2124	Cytochrome p450	GO:0007417|central nervous system development;GO:0042335|cuticle development;GO:0007391|dorsal closure;GO:0006697|ecdysone biosynthetic process;GO:0001700|embryonic development via the syncytial blastoderm;GO:0048566|embryonic digestive tract development;GO:0008258|head involution;GO:0007494|midgut development;GO:0048477|oogenesisGO:0055114|oxidation-reduction process	GO:0020037|heme binding;GO:0005506|iron ion binding;GO:0004497|monooxygenase activity;GO:0016491|oxidoreductase activity;GO:0016705|oxidoreductase activity, acting on paired donors, with incorporation or reduction of molecular oxygenGO:0005506|iron ion binding;GO:0016705|oxidoreductase activity, acting on paired donors, with incorporation or reduction of molecular oxygen;GO:0020037|heme binding	GO:0005783|endoplasmic reticulum;GO:0005789|endoplasmic reticulum membrane;GO:0031090|organelle membrane	K14939|spo, spok, CYP307A; cytochrome P450, family 307, subfamily A	map00981|Insect hormone biosynthesis
CM026127.1.581	1	1	1	18	1	0.0555556	18	0.185714	0.935665	DSCL	gi|1366064589|ref|XP_024226586.1|	3815	E:0	Down syndrome cell adhesion molecule-like protein Dscam2 isoform X4 [Bombus impatiens]	DSCL_DROME	1075	E:0	DSCL_DROME	1075	E:0	ENOG410XQX7	down syndrome cell adhesion molecule	GO:0007156|homophilic cell adhesion via plasma membrane adhesion molecules;GO:0048812|neuron projection morphogenesis	GO:0042802|identical protein bindingGO:0005515|protein binding	GO:0005887|integral component of plasma membrane	.	.
CM026133.1.215	5	1	20	23	5	0.869565	5.75	0.189463	0.798603	BRCA1	gi|340718230|ref|XP_003397574.1|	3170	E:0	breast cancer type 1 susceptibility protein [Bombus terrestris]	BRCA1_RAT	112	E:4e-23	BRCA1_RAT	117	E:7e-25	ENOG4111WR7	E3 ubiquitin-protein ligase that specifically mediates the formation of 'Lys-6'-linked polyubiquitin chains and plays a central role in DNA repair by facilitating cellular responses to DNA damage. It is unclear whether it also mediates the formation of other types of polyubiquitin chains. The E3 ubiquitin-protein ligase activity is required for its tumor suppressor function. The BRCA1-BARD1 heter…	GO:0007420|brain development;GO:0007049|cell cycle;GO:0043009|chordate embryonic development;GO:0009048|dosage compensation by inactivation of X chromosome;GO:0000724|double-strand break repair via homologous recombination;GO:0006633|fatty acid biosynthetic process;GO:0045717|negative regulation of fatty acid biosynthetic process;GO:0035067|negative regulation of histone acetylation;GO:0071158|po…	GO:0003682|chromatin binding;GO:0003677|DNA binding;GO:0004842|ubiquitin-protein transferase activity;GO:0008270|zinc ion bindingGO:0046872|metal ion binding	GO:0070531|BRCA1-A complex;GO:0031436|BRCA1-BARD1 complex;GO:0005694|chromosome;GO:0005759|mitochondrial matrix;GO:0005634|nucleus;GO:0005886|plasma membrane	K10605|BRCA1; breast cancer type 1 susceptibility protein [EC:2.3.2.27]	map05206|MicroRNAs in cancer;map04120|Ubiquitin mediated proteolysis;map03460|Fanconi anemia pathway;map04151|PI3K-Akt signaling pathway
CM026137.1.80	11	3	1	2	3.66667	0.5	7.33333	0.191176	0.842087	.	.	.	.	.	.	.	.	.	.	.	.	.	.	.	.	.	.
CM026128.1.703	9	6	8	14	1.5	0.571429	2.625	0.193063	0.558846	RT10	gi|808119083|ref|XP_012163076.1|	2607	E:0	uncharacterized protein LOC100642320 isoform X1 [Bombus terrestris]	RT10_DROME	156	E:4e-41	RT10_DROME	157	E:2e-41	COG0051	tRNA binding	GO:0032543|mitochondrial translation;GO:0006412|translation	GO:0003735|structural constituent of ribosome	GO:0005763|mitochondrial small ribosomal subunit	K02946|RP-S10, MRPS10, rpsJ; small subunit ribosomal protein S10	map03010|Ribosome
CM026125.1.236	1	1	1	17	1	0.0588235	17	0.194737	0.931881	IR25A	gi|808112861|ref|XP_012174802.1|	1846	E:0	ionotropic receptor 25a [Bombus terrestris]	IR25A_DROME	912	E:0	IR25A_DROME	912	E:0	ENOG410ZMC3	glutamate receptor	GO:0007610|behavior;GO:0050907|detection of chemical stimulus involved in sensory perception;GO:0050911|detection of chemical stimulus involved in sensory perception of smell;GO:0009649|entrainment of circadian clock;GO:0048511|rhythmic process;GO:0010378|temperature compensation of the circadian clock;GO:0019226|transmission of nerve impulse	GO:0015026|coreceptor activity;GO:0005234|extracellular-glutamate-gated ion channel activity;GO:0004970|ionotropic glutamate receptor activity;GO:0015276|ligand-gated ion channel activityGO:0004970|ionotropic glutamate receptor activity;GO:0005234|extracellular-glutamate-gated ion channel activity	GO:0030424|axon;GO:0005929|cilium;GO:0016021|integral component of membrane;GO:0043204|perikaryon;GO:0005886|plasma membrane;GO:0098794|postsynapse;GO:0071683|sensory dendriteGO:0016020|membrane	K05313|GRIN; glutamate receptor, ionotropic, invertebrate	.
JACXIN010004727.1.30	13	4	13	11	3.25	1.18182	2.75	0.195439	0.578898	PO14	gi|815917039|ref|XP_012243629.1|	148	E:2e-38	uncharacterized protein LOC105681050 [Bombus impatiens]	PO14_NASVI	63.2	E:2e-09	PO14_NASVI	63.5	E:2e-09	.	.	.	GO:0004519|endonuclease activity;GO:0003964|RNA-directed DNA polymerase activity	.	.	.
CM026136.1.563	7	2	5	6	3.5	0.833333	4.2	0.196809	0.724279	DDC	gi|350418523|ref|XP_003491885.1|	932	E:0	aromatic-L-amino-acid decarboxylase [Bombus impatiens]	DDC_DROME	736	E:0	DDC_DROME	736	E:0	COG0076	decarboxylase	GO:0048085|adult chitin-containing cuticle pigmentation;GO:0007615|anesthesia-resistant memory;GO:0007619|courtship behavior;GO:0048066|developmental pigmentation;GO:0006585|dopamine biosynthetic process from tyrosine;GO:0008062|eclosion rhythm;GO:0040007|growth;GO:0007611|learning or memory;GO:0007616|long-term memory;GO:0048082|regulation of adult chitin-containing cuticle pigmentation;GO:00096…	GO:0004058|aromatic-L-amino-acid decarboxylase activity;GO:0030170|pyridoxal phosphate bindingGO:0016831|carboxy-lyase activity;GO:0030170|pyridoxal phosphate binding	.	K01593|DDC; aromatic-L-amino-acid decarboxylase [EC:4.1.1.28]	map00380|Tryptophan metabolism;map01110|Biosynthesis of secondary metabolites;map00965|Betalain biosynthesis;map00950|Isoquinoline alkaloid biosynthesis;map00360|Phenylalanine metabolism;map04726|Serotonergic synapse;map00901|Indole alkaloid biosynthesis;map04728|Dopaminergic synapse;map05030|Cocaine addiction;map05031|Amphetamine addiction;map00350|Tyrosine metabolism;map01100|Metabolic pathways…
CM026125.1.660	1	1	3	34	1	0.0882353	11.3333	0.197031	0.897821	ATL1	gi|815924860|ref|XP_012247090.1|	2752	E:0	protein madd-4 [Bombus impatiens]	ATL1_HUMAN	313	E:2e-85	ATL1_HUMAN	317	E:7e-87	ENOG410YY5R	ADAMTS-like	GO:0036066|protein O-linked fucosylation	GO:0004222|metalloendopeptidase activity;GO:0008270|zinc ion bindingGO:0008233|peptidase activity	GO:0005788|endoplasmic reticulum lumen;GO:0005578|proteinaceous extracellular matrix	.	.
CM026139.1.644	2	2	2	12	1	0.166667	6	0.197059	0.806995	ACE	gi|1185564424|ref|XP_003401240.2|	1056	E:0	angiotensin-converting enzyme isoform X1 [Bombus terrestris]	ACE_CHICK	437	E:2e-138	ACE_CHICK	451	E:1e-143	ENOG410XPJ3	Angiotensin I converting enzyme peptidyl-dipeptidase A	GO:0008283|cell proliferation;GO:0060319|primitive erythrocyte differentiationGO:0006508|proteolysis	GO:0004180|carboxypeptidase activity;GO:0008239|dipeptidyl-peptidase activity;GO:0008237|metallopeptidase activity;GO:0008241|peptidyl-dipeptidase activity;GO:0008270|zinc ion bindingGO:0008237|metallopeptidase activity;GO:0008241|peptidyl-dipeptidase activity	GO:0016021|integral component of membraneGO:0016020|membrane	.	.
CM026134.1.563	2	2	1	8	1	0.125	8	0.202797	0.855246	GATA4	gi|1185555661|ref|XP_020720519.1|	1328	E:0	transcription factor GATA-6 isoform X1 [Bombus terrestris]	GATA4_CANLF	148	E:1e-36	GATA4_CANLF	150	E:1e-37	COG5641	Transcription factor	GO:0003290|atrial septum secundum morphogenesis;GO:0030154|cell differentiation;GO:0003197|endocardial cushion development;GO:0060575|intestinal epithelial cell differentiation;GO:0008584|male gonad development;GO:0045893|positive regulation of transcription, DNA-templated;GO:0042493|response to drugGO:0006355|regulation of transcription, DNA-templated	GO:0003682|chromatin binding;GO:0070410|co-SMAD binding;GO:0003677|DNA binding;GO:0000977|RNA polymerase II regulatory region sequence-specific DNA binding;GO:0001085|RNA polymerase II transcription factor binding;GO:0003713|transcription coactivator activity;GO:0001076|transcription factor activity, RNA polymerase II transcription factor binding;GO:0001228|transcriptional activator activity, RNA…	GO:0016604|nuclear body;GO:0005634|nucleus;GO:0090575|RNA polymerase II transcription factor complex;GO:0005667|transcription factor complex	K09183|GATA4; GATA-binding protein 4	map04022|cGMP-PKG signaling pathway;map04919|Thyroid hormone signaling pathway
CM026141.1.302	7	1	13	10	7	1.3	5.38462	0.20281	0.784937	.	gi|808144996|ref|XP_012173746.1|	69.3	E:1e-10	uncharacterized protein LOC105666716 [Bombus terrestris]	.	.	.	.	.	.	.	.	.	.	.	.	.
CM026134.1.559	6	11	1	9	0.545455	0.111111	4.90909	0.204013	0.764105	UGGG	gi|815924770|ref|XP_012247050.1|	2999	E:0	UDP-glucose:glycoprotein glucosyltransferase isoform X3 [Bombus impatiens]	UGGG_DROME	1331	E:0	UGGG_DROME	1393	E:0	ENOG410XRK6	udp-glucose glycoprotein glucosyltransferase	GO:0051084|'de novo' posttranslational protein folding;GO:0030968|endoplasmic reticulum unfolded protein response;GO:0071712|ER-associated misfolded protein catabolic process;GO:0006486|protein glycosylation;GO:0018279|protein N-linked glycosylation via asparagineGO:0006486|protein glycosylation	GO:0003980|UDP-glucose:glycoprotein glucosyltransferase activity;GO:0051082|unfolded protein bindingGO:0003980|UDP-glucose:glycoprotein glucosyltransferase activity;GO:0016757|transferase activity, transferring glycosyl groups	GO:0005737|cytoplasm;GO:0012505|endomembrane system;GO:0005783|endoplasmic reticulum;GO:0005788|endoplasmic reticulum lumen;GO:0005635|nuclear envelope;GO:0005791|rough endoplasmic reticulum	K11718|HUGT; UDP-glucose:glycoprotein glucosyltransferase [EC:2.4.1.-]	map04141|Protein processing in endoplasmic reticulum
CM026133.1.405	3	1	1	4	3	0.25	12	0.206349	0.903498	.	gi|808129425|ref|XP_012167539.1|	388	E:2e-134	uncharacterized protein LOC100645638 isoform X2 [Bombus terrestris]	.	.	.	.	.	.	.	.	.	.	.	.	.
CM026134.1.801	3	1	1	4	3	0.25	12	0.206349	0.903498	.	gi|1241830865|gb|PBC27267.1|	395	E:1e-132	hypothetical protein APICC_04247 [Apis cerana cerana]	.	.	.	.	.	.	.	.	.	.	.	.	.
CM026134.1.931	3	1	1	4	3	0.25	12	0.206349	0.903498	RTXE	gi|954578469|ref|XP_014613740.1|	117	E:1e-27	PREDICTED: RNA-directed DNA polymerase from mobile element jockey-like [Polistes canadensis]	RTXE_DROME	52.8	E:5e-07	RTXE_DROME	73.2	E:1e-13	.	.	GO:0006313|transposition, DNA-mediated	GO:0003964|RNA-directed DNA polymerase activity	.	.	.
JACXIN010004727.1.47	30	13	3	4	2.30769	0.75	3.07692	0.209767	0.62364	.	gi|808149057|ref|XP_012175491.1|	89	E:1e-17	uncharacterized protein LOC105667048 [Bombus terrestris]	.	.	.	.	.	.	.	.	.	.	.	.	.
CM026132.1.627	15	2	3	2	7.5	1.5	5	0.209843	0.768394	.	gi|815907757|ref|XP_012239599.1|	99.4	E:3e-22	uncharacterized protein LOC105680581 [Bombus impatiens]	.	.	.	.	.	.	.	.	.	.	.	.	.
CM026137.1.2	8	1	14	9	8	1.55556	5.14286	0.210013	0.774827	.	gi|1366090811|ref|XP_012239598.2|	144	E:1e-35	LOW QUALITY PROTEIN: uncharacterized protein LOC105680580 [Bombus impatiens]	.	.	.	.	.	.	.	.	.	.	.	.	.
CM026131.1.380	9	11	7	22	0.818182	0.318182	2.57143	0.21454	0.549655	.	gi|815894072|ref|XP_012236934.1|	2997	E:0	uncharacterized protein LOC100748192 [Bombus impatiens]	.	.	.	.	.	.	.	.	.	.	.	.	.
CM026138.1.427	15	1	1	1	15	1	15	0.215686	0.922798	.	gi|925677164|gb|KOX74331.1|	253	E:3e-78	hypothetical protein WN51_00234 [Melipona quadrifasciata]	.	.	.	.	.	.	.	.	.	.	.	.	.
CM026126.1.104	7	2	1	3	3.5	0.333333	10.5	0.216783	0.889711	ARMT1	gi|340709942|ref|XP_003393558.1|	932	E:0	protein-glutamate O-methyltransferase [Bombus terrestris]	ARMT1_DANRE	363	E:2e-119	ARMT1_DANRE	363	E:2e-119	ENOG410XPAF	Chromosome 6 open reading frame 211	GO:0032259|methylation;GO:2001020|regulation of response to DNA damage stimulus	GO:0051998|protein carboxyl O-methyltransferase activity;GO:0008757|S-adenosylmethionine-dependent methyltransferase activity	.	.	.
CM026126.1.294	3	2	1	7	1.5	0.142857	10.5	0.216783	0.889711	IPO9	gi|350413657|ref|XP_003490066.1|	1914	E:0	importin-9 isoform X1 [Bombus impatiens]	IPO9_MOUSE	894	E:0	IPO9_MOUSE	995	E:0	COG5657	Importin	GO:0006606|protein import into nucleus;GO:0050821|protein stabilization;GO:0006610|ribosomal protein import into nucleus;GO:0042254|ribosome biogenesisGO:0006886|intracellular protein transport	GO:0042393|histone binding;GO:0008565|protein transporter activity;GO:0008536|Ran GTPase bindingGO:0008536|Ran GTPase binding	GO:0005737|cytoplasm;GO:0005829|cytosol;GO:0016020|membrane;GO:0005635|nuclear envelope	.	.
CM026128.1.267	1	1	7	60	1	0.116667	8.57143	0.219949	0.864896	.	gi|1366127535|ref|XP_024226270.1|	3514	E:0	uncharacterized protein LOC105681325, partial [Bombus impatiens]	.	.	.	.	.	.	.	.	.	.	.	.	.
CM026137.1.137	14	2	10	6	7	1.66667	4.2	0.219973	0.724279	PO14	gi|808140849|ref|XP_012171987.1|	280	E:4e-87	uncharacterized protein LOC105666507 [Bombus terrestris]	PO14_NASVI	53.1	E:2e-06	PO14_NASVI	53.5	E:2e-06	.	.	.	GO:0004519|endonuclease activity;GO:0003964|RNA-directed DNA polymerase activity	.	.	.
CM026127.1.137	2	4	1	12	0.5	0.0833333	6	0.221878	0.806995	HAM	gi|808117462|ref|XP_012176106.1|	1758	E:0	PR domain zinc finger protein 16 isoform X1 [Bombus terrestris]	HAM_DROME	290	E:5e-81	HAM_DROME	300	E:1e-84	COG5048	Zinc finger protein	GO:0048813|dendrite morphogenesis;GO:0008285|negative regulation of cell proliferation;GO:0014017|neuroblast fate commitment;GO:0048666|neuron development;GO:0007219|Notch signaling pathway;GO:0050773|regulation of dendrite development;GO:0006355|regulation of transcription, DNA-templated;GO:0006351|transcription, DNA-templated	GO:0003677|DNA binding;GO:0046872|metal ion binding;GO:0003700|transcription factor activity, sequence-specific DNA binding	GO:0005634|nucleus	.	.
CM026133.1.523	6	1	2	3	6	0.666667	9	0.222222	0.87133	PBCB	gi|350399102|ref|XP_003485421.1|	442	E:3e-155	uncharacterized protein LOC100744354 [Bombus impatiens]	PBCB_SCHGR	57.8	E:1e-08	PBCB_SCHGR	57.8	E:8e-09	.	.	GO:0006810|transport	.	.	.	.
CM026140.1.12	6	2	1	3	3	0.333333	9	0.222222	0.87133	.	gi|808147597|ref|XP_012174870.1|	207	E:2e-67	uncharacterized protein LOC105666908, partial [Bombus terrestris]	.	.	.	.	.	.	.	.	.	.	.	.	.
CM026135.1.610	4	3	9	20	1.33333	0.45	2.96296	0.224999	0.609165	RGL1	gi|340720999|ref|XP_003398915.1|	2211	E:0	uncharacterized protein LOC100645208 isoform X1 [Bombus terrestris]	RGL1_MOUSE	389	E:5e-114	RGL1_HUMAN	466	E:8e-141	ENOG410ZUT5	Ral guanine nucleotide dissociation	GO:0019216|regulation of lipid metabolic process;GO:0007264|small GTPase mediated signal transductionGO:0007264|small GTPase mediated signal transduction;GO:0007165|signal transduction	GO:0008321|Ral guanyl-nucleotide exchange factor activityGO:0005085|guanyl-nucleotide exchange factor activity;GO:0005515|protein binding	GO:0005829|cytosol	K17635|RGL1, RGL; ral guanine nucleotide dissociation stimulator-like 1	map04014|Ras signaling pathway
CM026125.1.152	5	1	1	2	5	0.5	10	0.22619	0.884197	.	gi|1185553866|ref|XP_020721738.1|	1280	E:0	uncharacterized protein LOC100649485 isoform X1 [Bombus terrestris]	.	.	.	.	.	.	.	.	.	.	.	.	.
CM026133.1.37	5	1	1	2	5	0.5	10	0.22619	0.884197	CCD39	gi|815899284|ref|XP_012250265.1|	1691	E:0	coiled-coil domain-containing protein 39 [Bombus impatiens]	CCD39_DANRE	221	E:6e-59	CCD39_DANRE	275	E:8e-77	ENOG410ZNZ9	coiled-coil domain containing 39	GO:0070286|axonemal dynein complex assembly;GO:0003341|cilium movement;GO:0060285|cilium-dependent cell motility;GO:0060287|epithelial cilium movement involved in determination of left/right asymmetry;GO:0036159|inner dynein arm assembly	.	GO:0005930|axoneme;GO:0005737|cytoplasm	.	.
CM026136.1.439	2	1	1	5	2	0.2	10	0.22619	0.884197	STIM	gi|340722715|ref|XP_003399748.1|	1171	E:0	stromal interaction molecule homolog isoform X1 [Bombus terrestris]	STIM_DROME	605	E:0	STIM_DROME	617	E:0	ENOG410XRM6	Stromal interaction molecule	GO:0032237|activation of store-operated calcium channel activity;GO:0022416|chaeta development;GO:0005513|detection of calcium ion;GO:0007476|imaginal disc-derived wing morphogenesis;GO:0051533|positive regulation of NFAT protein import into nucleus;GO:0051924|regulation of calcium ion transport;GO:1903779|regulation of cardiac conduction;GO:0002115|store-operated calcium entry	GO:0005246|calcium channel regulator activity;GO:0005509|calcium ion binding;GO:0048763|calcium-induced calcium release activity;GO:0015279|store-operated calcium channel activityGO:0005515|protein binding	GO:0012505|endomembrane system;GO:0005783|endoplasmic reticulum;GO:0005789|endoplasmic reticulum membrane;GO:0016021|integral component of membrane;GO:0005886|plasma membrane	K16059|STIM1; stromal interaction molecule 1	map04020|Calcium signaling pathway;map04611|Platelet activation
CM026132.1.25	6	6	3	10	1	0.3	3.33333	0.226195	0.652591	ANPRA	gi|1366101553|ref|XP_024223765.1|	2189	E:0	atrial natriuretic peptide receptor 1 isoform X1 [Bombus impatiens]	ANPRA_MOUSE	762	E:0	ANPRA_MOUSE	811	E:0	COG2114	Guanylate Cyclase	GO:0006182|cGMP biosynthetic process;GO:0042417|dopamine metabolic process;GO:0035556|intracellular signal transduction;GO:0048662|negative regulation of smooth muscle cell proliferation;GO:0030828|positive regulation of cGMP biosynthetic process;GO:0007168|receptor guanylyl cyclase signaling pathway;GO:0050880|regulation of blood vessel sizeGO:0006468|protein phosphorylation;GO:0009190|cyclic nu…	GO:0005524|ATP binding;GO:0005525|GTP binding;GO:0004383|guanylate cyclase activity;GO:0042562|hormone binding;GO:0016941|natriuretic peptide receptor activity;GO:0017046|peptide hormone binding;GO:0004672|protein kinase activity;GO:0019901|protein kinase bindingGO:0004672|protein kinase activity;GO:0005524|ATP binding;GO:0016849|phosphorus-oxygen lyase activity	GO:0008074|guanylate cyclase complex, soluble;GO:0016021|integral component of membrane;GO:0005886|plasma membrane;GO:0043235|receptor complex	K12323|ANPRA, NPR1; atrial natriuretic peptide receptor A [EC:4.6.1.2]	map04022|cGMP-PKG signaling pathway;map04024|cAMP signaling pathway;map04270|Vascular smooth muscle contraction;map04925|Aldosterone synthesis and secretion;map04924|Renin secretion;map04923|Regulation of lipolysis in adipocytes;map04921|Oxytocin signaling pathway;map00230|Purine metabolism
CM026137.1.108	7	1	16	10	7	1.6	4.375	0.227464	0.735307	.	gi|815921419|ref|XP_012245593.1|	189	E:2e-55	stress response protein NST1-like [Bombus impatiens]	.	.	.	.	.	.	.	.	.	.	.	.	.
CM026137.1.111	8	1	19	11	8	1.72727	4.63158	0.227551	0.749971	.	gi|1366138050|ref|XP_024227303.1|	186	E:1e-55	uncharacterized protein LOC105681607 [Bombus impatiens]	.	.	.	.	.	.	.	.	.	.	.	.	.
CM026139.1.275	1	1	1	14	1	0.0714286	14	0.227941	0.917284	ORCT	gi|1366108210|ref|XP_012242570.2|	951	E:0	organic cation transporter protein-like [Bombus impatiens]	ORCT_DROME	187	E:1e-50	CART_DROME	216	E:3e-60	ENOG410XSRI	solute carrier family 22	GO:1905130|carcinine import across plasma membrane;GO:0050908|detection of light stimulus involved in visual perception;GO:0001504|neurotransmitter uptake;GO:0046956|positive phototaxis;GO:0007601|visual perceptionGO:0055085|transmembrane transport	GO:1905131|carcinine transmembrane transporter activity;GO:0005326|neurotransmitter transporter activity;GO:0008514|organic anion transmembrane transporter activityGO:0022857|transmembrane transporter activity	GO:0030424|axon;GO:0043679|axon terminus;GO:0016021|integral component of membrane;GO:0005886|plasma membraneGO:0016021|integral component of membrane	.	.
CM026134.1.578	2	2	3	14	1	0.214286	4.66667	0.22807	0.751851	GUC2F	gi|815917742|ref|XP_012243938.1|	1800	E:0	uncharacterized protein LOC100741981 isoform X1 [Bombus impatiens]	GUC2F_RAT	428	E:6e-131	GUC2F_RAT	428	E:7e-131	COG2114	Guanylate Cyclase	GO:0050908|detection of light stimulus involved in visual perception;GO:0035556|intracellular signal transduction;GO:0007165|signal transductionGO:0006468|protein phosphorylation;GO:0009190|cyclic nucleotide biosynthetic process;GO:0035556|intracellular signal transduction	GO:0005524|ATP binding;GO:0005525|GTP binding;GO:0004383|guanylate cyclase activity;GO:0046982|protein heterodimerization activity;GO:0042803|protein homodimerization activity;GO:0004672|protein kinase activityGO:0004672|protein kinase activity;GO:0005524|ATP binding;GO:0016849|phosphorus-oxygen lyase activity	GO:0008074|guanylate cyclase complex, soluble;GO:0016021|integral component of membrane;GO:0016020|membrane;GO:0005886|plasma membrane	.	map04744|Phototransduction;map00230|Purine metabolism
CM026125.1.508	16	6	1	2	2.66667	0.5	5.33333	0.231304	0.782869	VASA1	gi|1366098412|ref|XP_024223473.1|	907	E:0	ATP-dependent RNA helicase vasa isoform X2 [Bombus impatiens]	VASA1_DROME	523	E:1e-175	VASA1_DROME	523	E:5e-176	.	.	GO:0007275|multicellular organism development;GO:0048477|oogenesis;GO:0008104|protein localization	GO:0005524|ATP binding;GO:0004004|ATP-dependent RNA helicase activity;GO:0003723|RNA bindingGO:0003676|nucleic acid binding;GO:0005524|ATP binding;GO:0003677|DNA binding;GO:0016787|hydrolase activity	GO:0005737|cytoplasm;GO:0043186|P granule	K13982|DDX4, VASA; probable ATP-dependent RNA helicase DDX4 [EC:3.6.4.13]	.
CM026132.1.628	28	14	3	5	2	0.6	3.33333	0.231658	0.652591	Y2R2	gi|1059225336|ref|XP_017758217.1|	187	E:1e-49	PREDICTED: uncharacterized protein LOC108549377 [Eufriesea mexicana]	Y2R2_DROME	99.4	E:4e-20	Y2R2_DROME	99.4	E:4e-20	.	.	.	.	.	.	.
CM026125.1.401	2	2	1	7	1	0.142857	7	0.236364	0.834567	EPN4	gi|1366138962|ref|XP_024227308.1|	2542	E:0	uncharacterized protein LOC100747146 isoform X1 [Bombus impatiens]	EPN4_BOVIN	238	E:1e-64	EPN4_MOUSE	270	E:9e-76	ENOG410XSM0	Clathrin interactor 1	GO:0006897|endocytosis	GO:0045296|cadherin binding;GO:0030276|clathrin binding;GO:0008289|lipid binding	GO:0030136|clathrin-coated vesicle;GO:0005794|Golgi apparatus;GO:0043231|intracellular membrane-bounded organelle;GO:0016020|membrane;GO:0005654|nucleoplasm;GO:0048471|perinuclear region of cytoplasm	.	.
CM026127.1.819	2	1	2	7	2	0.285714	7	0.236364	0.834567	.	gi|808147182|ref|XP_012174691.1|	604	E:0	meiosis-specific nuclear structural protein 1 [Bombus terrestris]	.	.	.	.	.	.	.	.	.	.	.	.	.
CM026132.1.250	2	1	2	7	2	0.285714	7	0.236364	0.834567	MPP10	gi|350407370|ref|XP_003488068.1|	953	E:0	U3 small nucleolar ribonucleoprotein protein MPP10 [Bombus impatiens]	MPP10_HUMAN	263	E:1e-76	MPP10_HUMAN	354	E:9e-111	COG5384	u3 small nucleolar ribonucleoprotein	GO:0030490|maturation of SSU-rRNA;GO:0010923|negative regulation of phosphatase activity;GO:0006396|RNA processing;GO:0008380|RNA splicing;GO:0000375|RNA splicing, via transesterification reactions;GO:0006364|rRNA processingGO:0006364|rRNA processing	GO:0003723|RNA binding	GO:0005694|chromosome;GO:0034457|Mpp10 complex;GO:0005730|nucleolus;GO:0005654|nucleoplasm;GO:0005732|small nucleolar ribonucleoprotein complex;GO:0032040|small-subunit processomeGO:0005634|nucleus;GO:0005732|small nucleolar ribonucleoprotein complex;GO:0034457|Mpp10 complex	K14559|MPP10; U3 small nucleolar RNA-associated protein MPP10	map03008|Ribosome biogenesis in eukaryotes
CM026127.1.857	3	2	1	5	1.5	0.2	7.5	0.242424	0.845596	KAT3	gi|808147172|ref|XP_012174687.1|	852	E:0	kynurenine--oxoglutarate transaminase 3 [Bombus terrestris]	KAT3_MOUSE	443	E:6e-151	KAT3_MOUSE	443	E:6e-151	COG0436	aminotransferase	GO:0006103|2-oxoglutarate metabolic process;GO:0009058|biosynthetic process;GO:0006520|cellular amino acid metabolic process;GO:0070189|kynurenine metabolic processGO:0009058|biosynthetic process	GO:0047804|cysteine-S-conjugate beta-lyase activity;GO:0047315|kynurenine-glyoxylate transaminase activity;GO:0016212|kynurenine-oxoglutarate transaminase activity;GO:0042803|protein homodimerization activity;GO:0030170|pyridoxal phosphate binding;GO:0003723|RNA bindingGO:0030170|pyridoxal phosphate binding	GO:0005739|mitochondrion	K00816|CCBL; kynurenine---oxoglutarate transaminase / cysteine-S-conjugate beta-lyase / glutamine---phenylpyruvate transaminase [EC:2.6.1.7 4.4.1.13 2.6.1.64]	map05204|Chemical carcinogenesis;map01100|Metabolic pathways;map00380|Tryptophan metabolism;map00450|Selenocompound metabolism
CM026139.1.303	5	2	1	4	2.5	0.25	10	0.242424	0.884197	S38A9	gi|340726382|ref|XP_003401538.1|	1007	E:0	sodium-coupled neutral amino acid transporter 9 homolog isoform X1 [Bombus terrestris]	S38A9_XENLA	293	E:4e-90	S38A9_CAEEL	315	E:1e-97	COG0814	amino acid transport	GO:0003333|amino acid transmembrane transport	GO:0015171|amino acid transmembrane transporter activity	GO:0016021|integral component of membrane	K14995|SLC38A9; solute carrier family 38 (sodium-coupled neutral amino acid transporter), member 9	.
CM026133.1.464	3	1	2	5	3	0.4	7.5	0.242424	0.845596	ZN622	gi|340718968|ref|XP_003397931.1|	759	E:0	zinc finger protein 622 [Bombus terrestris]	ZN622_HUMAN	244	E:5e-74	ZN622_HUMAN	244	E:4e-74	ENOG410XPH0	Zinc finger protein	GO:0008631|intrinsic apoptotic signaling pathway in response to oxidative stress;GO:0043065|positive regulation of apoptotic process;GO:0046330|positive regulation of JNK cascade;GO:0033674|positive regulation of kinase activity;GO:0043410|positive regulation of MAPK cascade;GO:0042273|ribosomal large subunit biogenesis	GO:0003723|RNA binding;GO:0008270|zinc ion binding	GO:0005829|cytosol;GO:0022625|cytosolic large ribosomal subunit;GO:0005794|Golgi apparatus;GO:0005730|nucleolus;GO:0005634|nucleus;GO:0030687|preribosome, large subunit precursor	K14816|REI1; pre-60S factor REI1	.
CM026137.1.224	5	2	1	3	2.5	0.333333	7.5	0.242424	0.845596	4CLL7	gi|350427749|ref|XP_003494866.1|	1089	E:0	4-coumarate--CoA ligase 1 [Bombus impatiens]	4CLL7_ARATH	317	E:7e-98	4CLL7_ARATH	316	E:8e-98	COG0318	Amp-dependent synthetase and ligase	GO:0009695|jasmonic acid biosynthetic process;GO:0031408|oxylipin biosynthetic processGO:0008152|metabolic process	GO:0005524|ATP binding;GO:0004321|fatty-acyl-CoA synthase activity;GO:0016874|ligase activityGO:0003824|catalytic activity	GO:0005777|peroxisome	K01904|4CL; 4-coumarate--CoA ligase [EC:6.2.1.12]	map00130|Ubiquinone and other terpenoid-quinone biosynthesis;map01110|Biosynthesis of secondary metabolites;map01100|Metabolic pathways;map00940|Phenylpropanoid biosynthesis;map00360|Phenylalanine metabolism
CM026140.1.201	3	1	3	7	3	0.428571	7	0.244755	0.834567	PLOD3	gi|815922917|ref|XP_012246247.1|	843	E:0	procollagen-lysine,2-oxoglutarate 5-dioxygenase 3 [Bombus impatiens]	PLOD3_RAT	397	E:6e-128	PLOD3_RAT	397	E:4e-128	ENOG410Y4QU	Procollagen-lysine 2-oxoglutarate 5-dioxygenase	GO:0070831|basement membrane assembly;GO:0032870|cellular response to hormone stimulus;GO:0030199|collagen fibril organization;GO:0001886|endothelial cell morphogenesis;GO:0048730|epidermis morphogenesis;GO:0046947|hydroxylysine biosynthetic process;GO:0001701|in utero embryonic development;GO:0060425|lung morphogenesis;GO:0021915|neural tube development;GO:0017185|peptidyl-lysine hydroxylation;G…	GO:0005506|iron ion binding;GO:0031418|L-ascorbic acid binding;GO:0033823|procollagen glucosyltransferase activity;GO:0008475|procollagen-lysine 5-dioxygenase activity	GO:0070062|extracellular exosome;GO:0005794|Golgi apparatus;GO:0030867|rough endoplasmic reticulum membrane	K13646|PLOD3; lysyl hydroxylase/galactosyltransferase/glucosyltransferase [EC:1.14.11.4 2.4.1.50 2.4.1.66]	map00310|Lysine degradation;map00514|Other types of O-glycan biosynthesis
CM026128.1.185	1	1	3	26	1	0.115385	8.66667	0.245161	0.866381	UBP54	gi|759078345|ref|XP_011348970.1|	2597	E:0	PREDICTED: uncharacterized protein LOC105286039 isoform X1 [Ooceraea biroi]	UBP54_MOUSE	421	E:7e-120	UBP54_MOUSE	436	E:8e-125	ENOG410XSNE	Ubiquitin specific peptidase	GO:0016579|protein deubiquitination	GO:0036459|thiol-dependent ubiquitinyl hydrolase activity	.	.	.
CM026135.1.919	3	4	1	9	0.75	0.111111	6.75	0.25	0.82844	RS6	gi|350404613|ref|XP_003487163.1|	452	E:1e-154	40S ribosomal protein S6 [Bombus impatiens]	RS6_MANSE	374	E:1e-125	RS6_MANSE	390	E:7e-132	.	.	GO:0006412|translationGO:0006412|translation	GO:0003735|structural constituent of ribosomeGO:0003735|structural constituent of ribosome	GO:0005840|ribosomeGO:0005622|intracellular;GO:0005840|ribosome	.	.
CM026131.1.267	3	2	2	8	1.5	0.25	6	0.250749	0.806995	SKA2B	gi|1366131296|ref|XP_024226716.1|	1414	E:0	uncharacterized protein LOC100743280 isoform X1 [Bombus impatiens]	SKA2B_XENLA	54.3	E:2e-06	SKA2B_XENLA	54.3	E:2e-06	.	.	GO:0042113|B cell activation	.	GO:0005737|cytoplasm	.	.
CM026126.1.577	3	1	5	12	3	0.416667	7.2	0.252799	0.839162	BICRD	gi|1241838117|gb|PBC34356.1|	710	E:0	Coiled-coil domain-containing protein [Apis cerana cerana]	BICRD_DROME	135	E:8e-32	BICRD_DROME	219	E:2e-60	ENOG410ZH4K	coiled-coil domain containing 64	GO:0048812|neuron projection morphogenesis	.	.	K16756|CCDC64; coiled-coil domain-containing protein 64	.
CM026140.1.292	6	8	4	15	0.75	0.266667	2.8125	0.256927	0.588256	PCNT	gi|1366072495|ref|XP_024220541.1|	5470	E:0	A-kinase anchor protein 9 isoform X1 [Bombus impatiens]	PCNT_HUMAN	89.4	E:6e-16	AKAP9_HUMAN	79	E:8e-13	ENOG41101YB	A kinase (PRKA) anchor protein (Yotiao) 9	GO:0061337|cardiac conduction;GO:0071320|cellular response to cAMP;GO:0007268|chemical synaptic transmission;GO:0097711|ciliary basal body-plasma membrane docking;GO:0000086|G2/M transition of mitotic cell cycle;GO:0051661|maintenance of centrosome location;GO:0000165|MAPK cascade;GO:0007020|microtubule nucleation;GO:0007194|negative regulation of adenylate cyclase activity;GO:0033138|positive re…	GO:0003677|DNA binding;GO:0044325|ion channel binding;GO:0015459|potassium channel regulator activity;GO:0032947|protein complex scaffold activity;GO:0034237|protein kinase A regulatory subunit binding;GO:0005088|Ras guanyl-nucleotide exchange factor activity;GO:0005102|receptor binding	GO:0005813|centrosome;GO:0005801|cis-Golgi network;GO:0005856|cytoskeleton;GO:0005829|cytosol;GO:0044307|dendritic branch;GO:0005794|Golgi apparatus;GO:0005795|Golgi stack;GO:0043231|intracellular membrane-bounded organelle;GO:0043025|neuronal cell body;GO:0097060|synaptic membrane;GO:0008076|voltage-gated potassium channel complex	K16551|AKAP9, AKAP350; A-kinase anchor protein 9	.
CM026134.1.754	26	3	53	14	8.66667	3.78571	2.28931	0.258051	0.494157	JERKL	gi|1366128863|ref|XP_024226420.1|	601	E:0	jerky protein homolog-like [Bombus impatiens]	JERKL_HUMAN	183	E:8e-50	JERKL_HUMAN	194	E:1e-53	ENOG4110CDI	tigger transposable element derived	GO:0007417|central nervous system development	GO:0003677|DNA bindingGO:0003677|DNA binding;GO:0003676|nucleic acid binding	GO:0005634|nucleus	.	.
CM026133.1.536	19	3	12	5	6.33333	2.4	2.63889	0.26103	0.561168	PEG3	gi|815896569|ref|XP_012247922.1|	781	E:0	paternally-expressed gene 3 protein [Bombus impatiens]	PEG3_BOVIN	53.9	E:5e-06	PEG3_BOVIN	53.1	E:8e-06	COG0415	deoxyribo-dipyrimidine photolyase	GO:0006915|apoptotic process;GO:0006351|transcription, DNA-templated	GO:0046872|metal ion binding;GO:0003676|nucleic acid binding;GO:0000981|RNA polymerase II transcription factor activity, sequence-specific DNA binding	GO:0005737|cytoplasm;GO:0005634|nucleus	.	.
CM026136.1.64	3	1	4	8	3	0.5	6	0.261538	0.806995	ACPH1	gi|815916137|ref|XP_012243243.1|	781	E:0	venom acid phosphatase Acph-1-like [Bombus impatiens]	ACPH1_APIME	243	E:7e-72	ACPH1_APIME	242	E:1e-71	ENOG410ZVBQ	acid PHOsphatase	.	GO:0003993|acid phosphatase activityGO:0003993|acid phosphatase activity	GO:0005576|extracellular region	K19283|ACPP; prostatic aicd phosphatase [EC:3.1.3.2 3.1.3.5]	.
CM026130.1.224	10	5	1	3	2	0.333333	6	0.262126	0.806995	.	gi|815918233|ref|XP_003491610.2|	1515	E:0	uncharacterized protein LOC100747220 [Bombus impatiens]	.	.	.	.	.	.	.	.	.	.	.	.	.
CM026128.1.2	4	1	3	6	4	0.5	8	0.265734	0.855246	Y1R1	gi|1059234438|ref|XP_017765527.1|	335	E:5e-110	PREDICTED: uncharacterized protein LOC108554690 [Eufriesea mexicana]	Y1R1_DROME	68.9	E:5e-12	Y1R1_DROME	69.3	E:3e-12	.	.	.	GO:0003676|nucleic acid binding;GO:0008270|zinc ion binding	.	.	.
CM026134.1.529	6	3	1	4	2	0.25	8	0.265734	0.855246	AGO2	gi|1026518821|gb|OAD47019.1|	2028	E:0	Protein argonaute-2, partial [Eufriesea mexicana]	AGO2_DROME	472	E:5e-140	AGO2_DROME	484	E:2e-144	ENOG410XP07	eukaryotic translation initiation factor 2c	GO:0048102|autophagic cell death;GO:0098586|cellular response to virus;GO:0007349|cellularization;GO:0051607|defense response to virus;GO:0009047|dosage compensation by hyperactivation of X chromosome;GO:0033227|dsRNA transport;GO:0035195|gene silencing by miRNA;GO:0070868|heterochromatin organization involved in chromatin silencing;GO:0010526|negative regulation of transposition, RNA-mediated;GO…	GO:0004521|endoribonuclease activity;GO:0046872|metal ion binding;GO:0035197|siRNA bindingGO:0005515|protein binding;GO:0003676|nucleic acid binding	GO:0005737|cytoplasm;GO:0005829|cytosol;GO:0005634|nucleus;GO:0016442|RISC complex;GO:0070578|RISC-loading complex	K11593|ELF2C, AGO; eukaryotic translation initiation factor 2C	.
CM026136.1.601	4	1	3	5	4	0.6	6.66667	0.265734	0.826296	EXOSX	gi|815919559|ref|XP_012244755.1|	1573	E:0	exosome component 10 [Bombus impatiens]	EXOSX_HUMAN	473	E:7e-151	EXOSX_HUMAN	491	E:1e-157	COG0349	Exonuclease involved in the 3' processing of various precursor tRNAs. Initiates hydrolysis at the 3'-terminus of an RNA molecule and releases 5'-mononucleotides (By similarity)	GO:0071034|CUT catabolic process;GO:0009048|dosage compensation by inactivation of X chromosome;GO:0071044|histone mRNA catabolic process;GO:0000460|maturation of 5.8S rRNA;GO:0032211|negative regulation of telomere maintenance via telomerase;GO:0071028|nuclear mRNA surveillance;GO:0071035|nuclear polyadenylation-dependent rRNA catabolic process;GO:0071048|nuclear retention of unspliced pre-mRNA …	GO:0000175|3'-5'-exoribonuclease activity;GO:0004532|exoribonuclease activity;GO:0000166|nucleotide binding;GO:0003723|RNA binding;GO:0070034|telomerase RNA bindingGO:0003676|nucleic acid binding;GO:0008408|3'-5' exonuclease activity	GO:0005737|cytoplasm;GO:0005829|cytosol;GO:0000178|exosome (RNase complex);GO:0016020|membrane;GO:0000176|nuclear exosome (RNase complex);GO:0005730|nucleolus;GO:0005654|nucleoplasm;GO:0005634|nucleus;GO:0035327|transcriptionally active chromatinGO:0000176|nuclear exosome (RNase complex);GO:0005622|intracellular	K12591|RRP6, EXOSC10; exosome complex exonuclease RRP6 [EC:3.1.13.-]	map03018|RNA degradation
CM026126.1.707	3	3	1	6	1	0.166667	6	0.265734	0.806995	WDHD1	gi|1241838328|gb|PBC34564.1|	2323	E:0	WD repeat and HMG-box DNA-binding protein [Apis cerana cerana]	WDHD1_MOUSE	465	E:4e-140	WDHD1_MOUSE	501	E:2e-153	ENOG410XSJV	WD repeat and HMG-box DNA binding protein 1	GO:0070829|heterochromatin maintenance;GO:0033044|regulation of chromosome organization;GO:0006396|RNA processingGO:0055085|transmembrane transport	GO:0003682|chromatin binding;GO:0003677|DNA binding;GO:0003723|RNA binding;GO:0070063|RNA polymerase bindingGO:0005515|protein binding;GO:0022857|transmembrane transporter activity	GO:0000775|chromosome, centromeric region;GO:0005654|nucleoplasmGO:0016021|integral component of membrane	K11274|WDHD1, CTF4; chromosome transmission fidelity protein 4	.
CM026129.1.392	6	3	1	3	2	0.333333	6	0.265734	0.806995	PSME4	gi|350417523|ref|XP_003491464.1|	3480	E:0	proteasome activator complex subunit 4 [Bombus impatiens]	PSME4_MOUSE	1069	E:0	PSME4_HUMAN	1160	E:0	ENOG410XP7J	Proteasome (Prosome, macropain) activator subunit 4	GO:0031145|anaphase-promoting complex-dependent catabolic process;GO:0002479|antigen processing and presentation of exogenous peptide antigen via MHC class I, TAP-dependent;GO:0006974|cellular response to DNA damage stimulus;GO:0006281|DNA repair;GO:0038095|Fc-epsilon receptor signaling pathway;GO:0000165|MAPK cascade;GO:0007275|multicellular organism development;GO:0090090|negative regulation of…	GO:0070577|lysine-acetylated histone binding;GO:0016504|peptidase activator activity;GO:0070628|proteasome binding	GO:0005829|cytosol;GO:0016607|nuclear speck;GO:0005654|nucleoplasm;GO:0005634|nucleus;GO:0005839|proteasome core complex;GO:1990111|spermatoproteasome complex	K06699|PSME4; proteasome activator subunit 4	map03050|Proteasome
CM026131.1.97	6	3	1	3	2	0.333333	6	0.265734	0.806995	AMPN	gi|815903314|ref|XP_003487331.2|	1404	E:0	aminopeptidase N [Bombus impatiens]	AMPN_PLUXY	365	E:1e-109	AMPN_PLUXY	375	E:2e-113	.	.	.	GO:0004177|aminopeptidase activity;GO:0008237|metallopeptidase activity;GO:0008270|zinc ion bindingGO:0008237|metallopeptidase activity;GO:0008270|zinc ion binding	GO:0031225|anchored component of membrane;GO:0005886|plasma membrane	.	.
CM026132.1.624	10	8	19	32	1.25	0.59375	2.10526	0.266523	0.449936	.	gi|1185553645|ref|XP_012175537.2|	264	E:5e-80	uncharacterized protein LOC105667082, partial [Bombus terrestris]	.	.	.	.	.	.	.	.	.	.	.	.	.
CM026132.1.698	12	1	5	2	12	2.5	4.8	0.270175	0.758744	.	gi|815923811|ref|XP_012246638.1|	96.3	E:5e-20	uncharacterized protein LOC105681471 [Bombus impatiens]	.	.	.	.	.	.	.	.	.	.	.	.	.
CM026132.1.599	11	2	17	10	5.5	1.7	3.23529	0.271382	0.642063	.	gi|1366090807|ref|XP_012239594.2|	226	E:6e-65	uncharacterized protein LOC105680577 [Bombus impatiens]	.	.	.	.	.	.	.	.	.	.	.	.	.
CM026134.1.305	3	1	6	11	3	0.545455	5.5	0.27218	0.789449	RT12	gi|808130627|ref|XP_012168034.1|	426	E:1e-142	D site-binding protein [Bombus terrestris]	RT12_DROME	157	E:1e-43	RT12_DROME	161	E:4e-45	COG0048	Interacts with and stabilizes bases of the 16S rRNA that are involved in tRNA selection in the A site and with the mRNA backbone. Located at the interface of the 30S and 50S subunits, it traverses the body of the 30S subunit contacting proteins on the other side and probably holding the rRNA structure together. The combined cluster of proteins S8, S12 and S17 appears to hold together the shoulder…	GO:0007619|courtship behavior;GO:0008049|male courtship behavior;GO:0007638|mechanosensory behavior;GO:0032543|mitochondrial translation;GO:0001666|response to hypoxia;GO:0009612|response to mechanical stimulus;GO:0007605|sensory perception of sound;GO:0006412|translationGO:0006412|translation;GO:0006355|regulation of transcription, DNA-templated	GO:0003735|structural constituent of ribosomeGO:0003735|structural constituent of ribosome;GO:0003700|transcription factor activity, sequence-specific DNA binding	GO:0005763|mitochondrial small ribosomal subunitGO:0005622|intracellular;GO:0005840|ribosome	K02950|RP-S12, MRPS12, rpsL; small subunit ribosomal protein S12	map03010|Ribosome
CM026133.1.725	11	1	1	1	11	1	11	0.274725	0.894725	KBP	gi|1185578178|ref|XP_012166936.2|	1142	E:0	LOW QUALITY PROTEIN: KIF1-binding protein [Bombus terrestris]	KBP_CHICK	330	E:5e-103	KBP_CHICK	338	E:4e-106	ENOG410XSW1	kiaa1279	GO:0030154|cell differentiation;GO:0006839|mitochondrial transport;GO:0007399|nervous system development	GO:0019894|kinesin binding	GO:0005856|cytoskeleton;GO:0005739|mitochondrion	.	.
CM026138.1.454	2	5	4	29	0.4	0.137931	2.9	0.278623	0.600679	NAAT1	gi|925684821|gb|KOX81271.1|	1640	E:0	Sodium-dependent nutrient amino acid transporter 1 [Melipona quadrifasciata]	NAAT1_DROPE	602	E:0	NAAT1_DROPE	628	E:0	.	.	GO:0042940|D-amino acid transport;GO:0015804|neutral amino acid transport;GO:0006814|sodium ion transportGO:0006836|neurotransmitter transport	GO:0042943|D-amino acid transmembrane transporter activity;GO:0015179|L-amino acid transmembrane transporter activity;GO:0005328|neurotransmitter:sodium symporter activity;GO:0015175|neutral amino acid transmembrane transporter activity;GO:0005283|sodium:amino acid symporter activityGO:0005328|neurotransmitter:sodium symporter activity	GO:0005887|integral component of plasma membraneGO:0016021|integral component of membrane	K05038|SLC6A5S; solute carrier family 6 (neurotransmitter transporter, amino acid) member 5/7/9/14	.
CM026127.1.336	2	5	8	52	0.4	0.153846	2.6	0.27871	0.554604	SPEN	gi|1059222111|ref|XP_017764828.1|	3257	E:0	PREDICTED: LOW QUALITY PROTEIN: protein split ends [Eufriesea mexicana]	SPEN_DROME	135	E:9e-30	SPEN_DROME	144	E:1e-32	ENOG410XSAC	modulation by virus of host morphology or physiology	GO:0007411|axon guidance;GO:0048749|compound eye development;GO:0050832|defense response to fungus;GO:0007173|epidermal growth factor receptor signaling pathway;GO:0048106|establishment of thoracic bristle planar orientation;GO:0007403|glial cell fate determination;GO:0008586|imaginal disc-derived wing vein morphogenesis;GO:0035321|maintenance of imaginal disc-derived wing hair orientation;GO:000…	GO:0003676|nucleic acid binding;GO:0003723|RNA binding	GO:0005634|nucleus	.	.
CM026140.1.555	1	1	3	22	1	0.136364	7.33333	0.279202	0.842087	ACK1	gi|350418446|ref|XP_003491859.1|	2338	E:0	activated CDC42 kinase 1 [Bombus impatiens]	ACK1_BOVIN	577	E:0	ACK1_MOUSE	593	E:0	ENOG410XPRC	tyrosine kinase, non-receptor	GO:0030154|cell differentiation;GO:0016477|cell migration;GO:0006897|endocytosis;GO:0045087|innate immune response;GO:0038083|peptidyl-tyrosine autophosphorylation;GO:0016310|phosphorylation;GO:0050731|positive regulation of peptidyl-tyrosine phosphorylation;GO:0042127|regulation of cell proliferation;GO:2000369|regulation of clathrin-dependent endocytosis;GO:0007169|transmembrane receptor protei…	GO:0005524|ATP binding;GO:0005154|epidermal growth factor receptor binding;GO:0042802|identical protein binding;GO:0046872|metal ion binding;GO:0004715|non-membrane spanning protein tyrosine kinase activity;GO:0004674|protein serine/threonine kinase activity;GO:0004712|protein serine/threonine/tyrosine kinase activity;GO:0004713|protein tyrosine kinase activity;GO:0005102|receptor binding;GO:0031…	GO:0005912|adherens junction;GO:0030424|axon;GO:0005905|clathrin-coated pit;GO:0030136|clathrin-coated vesicle;GO:0005737|cytoplasm;GO:0030659|cytoplasmic vesicle membrane;GO:0030425|dendrite;GO:0005768|endosome;GO:0031234|extrinsic component of cytoplasmic side of plasma membrane;GO:0070436|Grb2-EGFR complex;GO:0030426|growth cone;GO:0016020|membrane;GO:0043025|neuronal cell body;GO:0005634|nucl…	K08886|TNK2, ACK1; activated CDC42 kinase 1 [EC:2.7.10.2 2.7.11.1]	.
CM026142.1.118	7	4	1	3	1.75	0.333333	5.25	0.282051	0.779423	LARP7	gi|1185567356|ref|XP_020723222.1|	1042	E:0	LOW QUALITY PROTEIN: la-related protein 7 [Bombus terrestris]	LARP7_XENTR	139	E:6e-34	LARP7_HUMAN	204	E:5e-56	COG5193	La ribonucleoprotein domain family member	GO:0006396|RNA processing	GO:0003723|RNA bindingGO:0003676|nucleic acid binding;GO:0003723|RNA binding	GO:0005829|cytosol;GO:0030529|intracellular ribonucleoprotein complex;GO:0005654|nucleoplasm	K15191|LARP7; La-related protein 7	.
CM026132.1.383	2	3	4	19	0.666667	0.210526	3.16667	0.28547	0.634306	STUB	gi|1059235245|ref|XP_017762608.1|	1288	E:0	PREDICTED: uncharacterized protein LOC108552521 [Eufriesea mexicana]	STUB_DROME	155	E:2e-37	STUB_DROME	164	E:3e-40	COG5640	protease	GO:0051017|actin filament bundle assembly;GO:0007010|cytoskeleton organization;GO:0006508|proteolysis;GO:0035220|wing disc developmentGO:0006508|proteolysis	GO:0004252|serine-type endopeptidase activityGO:0004252|serine-type endopeptidase activity	GO:0016021|integral component of membrane;GO:0005886|plasma membrane	.	.
CM026126.1.476	5	1	4	5	5	0.8	6.25	0.286713	0.814715	DPOG1	gi|340710404|ref|XP_003393781.1|	2251	E:0	DNA polymerase subunit gamma-1, mitochondrial [Bombus terrestris]	DPOG1_DROME	1150	E:0	DPOG1_DROME	1167	E:0	COG0749	DNA polymerase	GO:0019896|axonal transport of mitochondrion;GO:0008340|determination of adult lifespan;GO:0006261|DNA-dependent DNA replication;GO:0007562|eclosion;GO:0006264|mitochondrial DNA replicationGO:0006260|DNA replication	GO:0008408|3'-5' exonuclease activity;GO:0003677|DNA binding;GO:0003887|DNA-directed DNA polymerase activityGO:0003677|DNA binding;GO:0003887|DNA-directed DNA polymerase activity	GO:1904115|axon cytoplasm;GO:0005760|gamma DNA polymerase complex;GO:0005739|mitochondrion	K02332|POLG1; DNA polymerase gamma 1 [EC:2.7.7.7]	map01100|Metabolic pathways
CM026126.1.240	3	4	2	11	0.75	0.181818	4.125	0.289796	0.719265	LOV	gi|925684569|gb|KOX81033.1|	959	E:0	Protein TKR [Melipona quadrifasciata]	LOV_DROME	185	E:1e-46	LOV_DROME	191	E:1e-48	ENOG4111MQH	helix-turn-helix, Psq domain	GO:0042332|gravitaxis;GO:0030536|larval feeding behavior;GO:0008346|larval walking behavior;GO:0031987|locomotion involved in locomotory behavior;GO:0008049|male courtship behavior;GO:0048060|negative gravitaxis;GO:0048477|oogenesis;GO:0006357|regulation of transcription from RNA polymerase II promoter;GO:0007418|ventral midline development	GO:0003677|DNA bindingGO:0005515|protein binding;GO:0003677|DNA binding	GO:0005634|nucleus	.	.
CM026135.1.117	4	1	3	4	4	0.75	5.33333	0.292929	0.782869	TIP	gi|815911689|ref|XP_012241295.1|	1117	E:0	T-cell immunomodulatory protein [Bombus impatiens]	TIP_MOUSE	353	E:1e-111	TIP_MOUSE	382	E:5e-123	ENOG410XPFB	integrin alpha FG-GAP repeat containing 1	.	.	GO:0070062|extracellular exosome;GO:0016021|integral component of membrane	K17257|ITFG1; integrin alpha FG-GAP repeat containing protein 1	.
CM026136.1.334	4	3	1	4	1.33333	0.25	5.33333	0.292929	0.782869	ANO4	gi|350403476|ref|XP_003486813.1|	1929	E:0	anoctamin-4 isoform X1 [Bombus impatiens]	ANO4_MOUSE	654	E:0	ANO4_MOUSE	693	E:0	ENOG410XS4S	Anoctamin	GO:0061591|calcium activated galactosylceramide scrambling;GO:0061590|calcium activated phosphatidylcholine scrambling;GO:0061589|calcium activated phosphatidylserine scrambling;GO:0006821|chloride transport	GO:0017128|phospholipid scramblase activity;GO:0046983|protein dimerization activityGO:0046983|protein dimerization activity	GO:0016021|integral component of membrane;GO:0005622|intracellular;GO:0005886|plasma membrane	K19499|ANO4, TMEM16D; anoctamin-4	.
CM026138.1.244	7	1	5	4	7	1.25	5.6	0.294118	0.793209	FAN1	gi|1366062358|ref|XP_024223854.1|	1669	E:0	fanconi-associated nuclease 1 [Bombus impatiens]	FAN1_DANRE	207	E:8e-54	FAN1_DANRE	229	E:3e-61	ENOG410XRN3	FANCD2 FANCI-associated nuclease 1	GO:0006281|DNA repair;GO:0000724|double-strand break repair via homologous recombination;GO:0036297|interstrand cross-link repair;GO:0006289|nucleotide-excision repair;GO:0033683|nucleotide-excision repair, DNA incision	GO:0008409|5'-3' exonuclease activity;GO:0017108|5'-flap endonuclease activity;GO:0070336|flap-structured DNA binding;GO:0046872|metal ion binding;GO:0004528|phosphodiesterase I activity;GO:0043130|ubiquitin bindingGO:0016788|hydrolase activity, acting on ester bonds	GO:0005634|nucleus	K15363|FAN1, MTMR15; fanconi-associated nuclease 1 [EC:3.1.21.- 3.1.4.1]	map03460|Fanconi anemia pathway
CM026134.1.222	3	3	4	15	1	0.266667	3.75	0.298498	0.691192	DPOE1	gi|350400852|ref|XP_003485984.1|	4567	E:0	DNA polymerase epsilon catalytic subunit A [Bombus impatiens]	DPOE1_MOUSE	2532	E:0	DPOE1_MOUSE	2602	E:0	COG0417	DNA polymerase	GO:0006287|base-excision repair, gap-filling;GO:0006260|DNA replication;GO:0045004|DNA replication proofreading;GO:0000731|DNA synthesis involved in DNA repair;GO:0048568|embryonic organ development;GO:0000082|G1/S transition of mitotic cell cycle;GO:0006272|leading strand elongation;GO:0000278|mitotic cell cycle;GO:0006297|nucleotide-excision repair, DNA gap fillingGO:0006260|DNA replication	GO:0051539|4 iron, 4 sulfur cluster binding;GO:0003682|chromatin binding;GO:0003677|DNA binding;GO:0003887|DNA-directed DNA polymerase activity;GO:0000166|nucleotide binding;GO:0008310|single-stranded DNA 3'-5' exodeoxyribonuclease activity;GO:0008270|zinc ion bindingGO:0008408|3'-5' exonuclease activity;GO:0003676|nucleic acid binding;GO:0000166|nucleotide binding;GO:0003677|DNA binding;GO:00038…	GO:0008622|epsilon DNA polymerase complex;GO:0005654|nucleoplasm;GO:0005634|nucleus;GO:0005886|plasma membraneGO:0005634|nucleus	K02324|POLE1; DNA polymerase epsilon subunit 1 [EC:2.7.7.7]	map03030|DNA replication;map03410|Base excision repair;map03420|Nucleotide excision repair;map00240|Pyrimidine metabolism;map05166|HTLV-I infection;map01100|Metabolic pathways;map00230|Purine metabolism
CM026126.1.245	4	4	1	5	1	0.2	5	0.300699	0.768394	DGLB	gi|1185568126|ref|XP_012172103.2|	1207	E:0	sn1-specific diacylglycerol lipase beta isoform X1 [Bombus terrestris]	DGLB_HUMAN	292	E:6e-87	DGLB_HUMAN	312	E:3e-94	ENOG410XRFI	triglyceride lipase activity	GO:0019369|arachidonic acid metabolic process;GO:0016042|lipid catabolic process;GO:0007405|neuroblast proliferation;GO:0042136|neurotransmitter biosynthetic processGO:0006629|lipid metabolic process	GO:0047372|acylglycerol lipase activity;GO:0046872|metal ion binding	GO:0016021|integral component of membrane;GO:0005765|lysosomal membrane;GO:0005634|nucleus;GO:0005886|plasma membrane	K13806|DAGL; sn1-specific diacylglycerol lipase [EC:3.1.1.-]	map04723|Retrograde endocannabinoid signaling;map04925|Aldosterone synthesis and secretion;map04745|Phototransduction - fly
CM026133.1.173	4	4	1	5	1	0.2	5	0.300699	0.768394	RNF17	gi|808128567|ref|XP_012167159.1|	2701	E:0	LOW QUALITY PROTEIN: RING finger protein 17 [Bombus terrestris]	RNF17_MACFA	155	E:1e-36	RNF17_MACFA	159	E:1e-37	.	.	GO:0030154|cell differentiation;GO:0007275|multicellular organism development;GO:0007283|spermatogenesis	GO:0046872|metal ion binding	GO:0005737|cytoplasm;GO:0005634|nucleus	.	.
CM026136.1.607	4	2	3	7	2	0.428571	4.66667	0.302448	0.751851	.	gi|808135440|ref|XP_012170128.1|	2203	E:0	putative GPI-anchored protein pfl2 isoform X2 [Bombus terrestris]	.	.	.	.	.	.	.	.	.	.	.	.	.
CM026140.1.89	4	3	2	7	1.33333	0.285714	4.66667	0.302448	0.751851	.	gi|1185566325|ref|XP_020723001.1|	1971	E:0	uncharacterized protein LOC100650668 isoform X1 [Bombus terrestris]	.	.	.	.	.	.	.	.	.	.	.	.	.
CM026136.1.96	10	6	7	11	1.66667	0.636364	2.61905	0.302829	0.557843	CAD96	gi|815916175|ref|XP_012243261.1|	3128	E:0	uncharacterized protein LOC100744905 [Bombus impatiens]	CAD96_DROME	328	E:1e-93	CAD96_DROME	338	E:4e-97	COG0515	Serine Threonine protein kinase	GO:0016339|calcium-dependent cell-cell adhesion via plasma membrane cell adhesion molecules;GO:0007030|Golgi organization;GO:0007156|homophilic cell adhesion via plasma membrane adhesion molecules;GO:0045792|negative regulation of cell size;GO:0090303|positive regulation of wound healing;GO:0006468|protein phosphorylation;GO:0042060|wound healingGO:0006468|protein phosphorylation	GO:0005524|ATP binding;GO:0005509|calcium ion binding;GO:0004672|protein kinase activity;GO:0004713|protein tyrosine kinase activity;GO:0004714|transmembrane receptor protein tyrosine kinase activityGO:0004672|protein kinase activity;GO:0005524|ATP binding	GO:0045177|apical part of cell;GO:0005887|integral component of plasma membrane	K08252|E2.7.10.1; receptor protein-tyrosine kinase [EC:2.7.10.1]	.
CM026131.1.457	4	1	6	8	4	0.75	5.33333	0.303406	0.782869	.	.	.	.	.	.	.	.	.	.	.	.	.	.	.	.	.	.
CM026127.1.756	6	1	5	5	6	1	6	0.304299	0.806995	MKS3	gi|1366117573|ref|XP_024225159.1|	1524	E:0	meckelin [Bombus impatiens]	MKS3_HUMAN	159	E:2e-38	MKS3_HUMAN	164	E:5e-40	ENOG410XQCG	Transmembrane protein 67	GO:0097711|ciliary basal body-plasma membrane docking;GO:0060271|cilium assembly;GO:0010826|negative regulation of centrosome duplication;GO:0030433|ubiquitin-dependent ERAD pathwayGO:0010826|negative regulation of centrosome duplication;GO:0060271|cilium assembly	GO:0031005|filamin binding;GO:0051082|unfolded protein binding	GO:0005813|centrosome;GO:0060170|ciliary membrane;GO:0035869|ciliary transition zone;GO:0030659|cytoplasmic vesicle membrane;GO:0005789|endoplasmic reticulum membrane;GO:0016021|integral component of membrane;GO:0036038|MKS complexGO:0036038|MKS complex	K19348|TMEM67, MKS3; meckelin	.
CM026128.1.648	10	4	2	3	2.5	0.666667	3.75	0.304696	0.691192	.	gi|350399615|ref|XP_003485588.1|	1153	E:0	uncharacterized protein LOC100743885 isoform X1 [Bombus impatiens]	.	.	.	.	.	.	.	.	.	.	.	.	.
JACXIN010004727.1.64	25	10	2	3	2.5	0.666667	3.75	0.306543	0.691192	.	gi|1366120969|ref|XP_024225464.1|	193	E:1e-49	uncharacterized protein LOC105681171 [Bombus impatiens]	.	.	.	.	.	.	.	.	.	.	.	.	.
CM026130.1.94	4	1	5	6	4	0.833333	4.8	0.307692	0.758744	.	gi|808138522|ref|XP_012171478.1|	75.1	E:2e-14	uncharacterized protein LOC105666458 [Bombus terrestris]	.	.	.	.	.	.	.	.	.	.	.	.	.
CM026126.1.106	3	10	1	14	0.3	0.0714286	4.2	0.311111	0.724279	PDZD2	gi|340709940|ref|XP_003393557.1|	1481	E:0	uncharacterized protein LOC100650950 [Bombus terrestris]	PDZD2_RAT	103	E:3e-21	PDZD2_RAT	103	E:3e-21	ENOG4110362	parallel actin filament bundle assembly	GO:0007155|cell adhesion;GO:0035556|intracellular signal transduction	GO:0005515|protein binding	GO:0045177|apical part of cell;GO:0005911|cell-cell junction;GO:0005737|cytoplasm;GO:0005783|endoplasmic reticulum;GO:0005576|extracellular region;GO:0043005|neuron projection;GO:0005634|nucleus;GO:0014069|postsynaptic density of dendrite	.	.
CM026139.1.335	14	2	1	1	7	1	7	0.313725	0.834567	EI2BD	gi|350423873|ref|XP_003493618.1|	844	E:0	translation initiation factor eIF-2B subunit delta [Bombus impatiens]	EI2BD_HUMAN	366	E:2e-113	EI2BD_HUMAN	391	E:7e-123	COG1184	translation initiation factor	GO:0051716|cellular response to stimulus;GO:0042552|myelination;GO:0032057|negative regulation of translational initiation in response to stress;GO:0014003|oligodendrocyte development;GO:0001541|ovarian follicle development;GO:0043547|positive regulation of GTPase activity;GO:0006417|regulation of translation;GO:0009749|response to glucose;GO:0009408|response to heat;GO:0043434|response to peptid…	GO:0003743|translation initiation factor activity;GO:0031369|translation initiation factor binding	GO:0005737|cytoplasm;GO:0005829|cytosol;GO:0005851|eukaryotic translation initiation factor 2B complex	K03680|EIF2B4; translation initiation factor eIF-2B subunit delta	map03013|RNA transport
CM026141.1.192	1	1	2	14	1	0.142857	7	0.313725	0.834567	DYHC	gi|1032028503|ref|XP_016769264.1|	1439	E:0	PREDICTED: dynein beta chain, ciliary-like [Apis mellifera]	DYHC_TRIGR	1045	E:0	DYHC_TRIGR	1045	E:0	.	.	GO:0030030|cell projection organization;GO:0007018|microtubule-based movementGO:0007018|microtubule-based movement	GO:0005524|ATP binding;GO:0016887|ATPase activity;GO:0003777|microtubule motor activityGO:0003777|microtubule motor activity	GO:0005737|cytoplasm;GO:0030286|dynein complex;GO:0005874|microtubule;GO:0031514|motile ciliumGO:0030286|dynein complex	.	.
CM026134.1.940	14	1	2	1	14	2	7	0.313725	0.834567	TIGD2	gi|808145183|ref|XP_012173837.1|	494	E:2e-169	jerky protein homolog-like [Bombus terrestris]	TIGD2_HUMAN	94	E:2e-19	JERKL_MOUSE	103	E:9e-23	ENOG4110CDI	tigger transposable element derived	.	GO:0003677|DNA bindingGO:0003676|nucleic acid binding	GO:0005634|nucleus	.	.
CM026129.1.554	4	3	2	6	1.33333	0.333333	4	0.314685	0.710492	SKIV2	gi|1366092132|ref|XP_024222742.1|	2370	E:0	helicase SKI2W [Bombus impatiens]	SKIV2_HUMAN	895	E:0	SKIV2_HUMAN	914	E:0	COG4581	helicase	GO:0043928|exonucleolytic nuclear-transcribed mRNA catabolic process involved in deadenylation-dependent decay;GO:0070478|nuclear-transcribed mRNA catabolic process, 3'-5' exonucleolytic nonsense-mediated decay	GO:0005524|ATP binding;GO:0004004|ATP-dependent RNA helicase activity;GO:0003723|RNA bindingGO:0003676|nucleic acid binding;GO:0005524|ATP binding	GO:0005829|cytosol;GO:0005634|nucleus;GO:0055087|Ski complex	K12599|SKI2, SKIV2L; antiviral helicase SKI2 [EC:3.6.4.-]	map03018|RNA degradation
CM026129.1.689	20	13	14	17	1.53846	0.823529	1.86813	0.316254	0.380113	DYH7	gi|1366068674|ref|XP_003485897.3|	5119	E:0	dynein heavy chain 7, axonemal-like [Bombus impatiens]	DYH7_HUMAN	1746	E:0	DYH7_HUMAN	1844	E:0	COG5245	heavy chain	GO:0003341|cilium movement;GO:0060285|cilium-dependent cell motility;GO:0036159|inner dynein arm assemblyGO:0007018|microtubule-based movement	GO:0005524|ATP binding;GO:0008569|ATP-dependent microtubule motor activity, minus-end-directed;GO:0005509|calcium ion binding;GO:0045505|dynein intermediate chain binding;GO:0045503|dynein light chain binding;GO:0051959|dynein light intermediate chain binding;GO:0003777|microtubule motor activityGO:0005524|ATP binding;GO:0003777|microtubule motor activity	GO:0005858|axonemal dynein complex;GO:0005929|cilium;GO:0005829|cytosol;GO:0036156|inner dynein arm;GO:0005874|microtubuleGO:0030286|dynein complex	K10408|DNAH; dynein heavy chain, axonemal	map05016|Huntington's disease
CM026128.1.554	1	1	1	9	1	0.111111	9	0.318182	0.87133	ATK	gi|815908041|ref|XP_012239729.1|	2300	E:0	protein artichoke [Bombus impatiens]	ATK_DROME	184	E:2e-45	CHAO_DROME	229	E:1e-59	COG4886	leucine Rich Repeat	GO:0007156|homophilic cell adhesion via plasma membrane adhesion molecules;GO:0032528|microvillus organization;GO:0050896|response to stimulus;GO:0042052|rhabdomere development;GO:0007601|visual perception	GO:0005515|protein binding	GO:0046658|anchored component of plasma membrane;GO:0005886|plasma membrane;GO:0016028|rhabdomere;GO:0035996|rhabdomere microvillus	.	.
CM026131.1.791	1	1	1	9	1	0.111111	9	0.318182	0.87133	BTB6B	gi|808125860|ref|XP_012166000.1|	823	E:0	uncharacterized protein LOC100650813 isoform X1 [Bombus terrestris]	BTB6B_DANRE	85.9	E:1e-16	BTB6B_DANRE	98.6	E:6e-21	ENOG410XQ3X	nervous system development	GO:0022008|neurogenesis;GO:0043161|proteasome-mediated ubiquitin-dependent protein catabolic process;GO:0042787|protein ubiquitination involved in ubiquitin-dependent protein catabolic process;GO:0030162|regulation of proteolysis	GO:0031625|ubiquitin protein ligase bindingGO:0005515|protein binding	GO:0005829|cytosol;GO:0000932|P-body;GO:0019005|SCF ubiquitin ligase complex	K10478|BTBD3_6; BTB/POZ domain-containing protein 3/6	.
CM026136.1.514	1	1	1	9	1	0.111111	9	0.318182	0.87133	PDE9A	gi|1366121651|ref|XP_024225556.1|	1706	E:0	uncharacterized protein LOC100749015 isoform X1 [Bombus impatiens]	PDE9A_DROME	434	E:8e-130	PDE9A_DROME	501	E:2e-154	ENOG410XRI7	Phosphodiesterase	GO:0046069|cGMP catabolic process;GO:0009187|cyclic nucleotide metabolic process;GO:0007165|signal transductionGO:0007165|signal transduction	GO:0047555|3',5'-cyclic-GMP phosphodiesterase activity;GO:0004114|3',5'-cyclic-nucleotide phosphodiesterase activity;GO:0046872|metal ion bindingGO:0004114|3',5'-cyclic-nucleotide phosphodiesterase activity	.	K13761|PDE9; high affinity cGMP-specific 3',5'-cyclic phosphodiesterase 9 [EC:3.1.4.35]	map00230|Purine metabolism
CM026140.1.388	8	7	1	4	1.14286	0.25	4.57143	0.318885	0.746681	.	gi|815910383|ref|XP_003489379.2|	2581	E:0	uncharacterized protein LOC100746657 [Bombus impatiens]	.	.	.	.	.	.	.	.	.	.	.	.	.
CM026137.1.442	1	1	4	23	1	0.173913	5.75	0.320197	0.798603	TIPT	gi|805795811|ref|XP_012143109.1|	1082	E:0	PREDICTED: LOW QUALITY PROTEIN: protein tiptop-like [Megachile rotundata]	TIPT_DROME	384	E:3e-112	TIPT_DROME	404	E:2e-119	ENOG410XQQR	Teashirt zinc finger homeobox	GO:0048749|compound eye development;GO:0048730|epidermis morphogenesis;GO:0061330|Malpighian tubule stellate cell differentiation;GO:0000122|negative regulation of transcription from RNA polymerase II promoter;GO:0007380|specification of segmental identity, head;GO:0006351|transcription, DNA-templated	GO:0003682|chromatin binding;GO:0003677|DNA binding;GO:0046872|metal ion binding;GO:0001078|transcriptional repressor activity, RNA polymerase II core promoter proximal region sequence-specific binding	GO:0005634|nucleus	.	.
CM026134.1.891	19	6	3	3	3.16667	1	3.16667	0.320442	0.634306	.	gi|1366114907|ref|XP_024224851.1|	218	E:2e-62	uncharacterized protein LOC112213192 [Bombus impatiens]	.	.	.	.	.	.	.	.	.	.	.	.	.
CM026128.1.534	3	2	10	22	1.5	0.454545	3.3	0.320918	0.649082	OPLA	gi|808119577|ref|XP_012163286.1|	2529	E:0	5-oxoprolinase [Bombus terrestris]	OPLA_HUMAN	1585	E:0	OPLA_HUMAN	1615	E:0	.	.	GO:0006750|glutathione biosynthetic process;GO:0006749|glutathione metabolic process	GO:0017168|5-oxoprolinase (ATP-hydrolyzing) activity;GO:0005524|ATP bindingGO:0016787|hydrolase activity;GO:0003824|catalytic activity	GO:0005829|cytosol	K01469|OPLAH, OXP1, oplAH; 5-oxoprolinase (ATP-hydrolysing) [EC:3.5.2.9]	map00480|Glutathione metabolism
CM026133.1.23	12	9	1	4	1.33333	0.25	5.33333	0.321739	0.782869	EPG5	gi|815899318|ref|XP_012250278.1|	4893	E:0	ectopic P granules protein 5 homolog isoform X1 [Bombus impatiens]	EPG5_AEDAE	1016	E:0	EPG5_AEDAE	1058	E:0	ENOG410XUQ7	ectopic P-granules autophagy protein 5 homolog (C. elegans)	GO:0006914|autophagy	.	.	.	.
CM026131.1.970	11	5	2	3	2.2	0.666667	3.3	0.325372	0.649082	MET17	gi|808126288|ref|XP_012166175.1|	841	E:0	methyltransferase-like protein 17, mitochondrial [Bombus terrestris]	MET17_MOUSE	285	E:6e-89	MET17_MOUSE	285	E:6e-89	COG5459	37S ribosomal protein RSM22	GO:0006412|translationGO:0006412|translation	GO:0008168|methyltransferase activityGO:0008168|methyltransferase activity	GO:0005739|mitochondrion;GO:0005840|ribosome	.	.
CM026135.1.722	11	2	5	3	5.5	1.66667	3.3	0.325372	0.649082	Y2R2	gi|334883352|dbj|BAK38639.1|	178	E:2e-46	unnamed protein product, partial [Tribolium castaneum]	Y2R2_DROME	107	E:6e-24	Y2R2_DROME	107	E:5e-24	.	.	.	.	.	.	.
CM026126.1.642	3	2	15	32	1.5	0.46875	3.2	0.326531	0.638116	OR2A	gi|925676508|gb|KOX73711.1|	1453	E:0	hypothetical protein WN51_13789 [Melipona quadrifasciata]	OR2A_DROME	59.3	E:2e-07	OR4_AEDAE	59.3	E:2e-07	ENOG410YWQ8	Odorant receptor	GO:0007608|sensory perception of smell;GO:0050909|sensory perception of taste	GO:0005549|odorant binding;GO:0004984|olfactory receptor activityGO:0004984|olfactory receptor activity;GO:0005549|odorant binding	GO:0016021|integral component of membraneGO:0016020|membrane;GO:0016021|integral component of membrane	.	.
CM026134.1.759	10	3	23	16	3.33333	1.4375	2.31884	0.327825	0.5006	DHGL	gi|350425619|ref|XP_003494178.1|	541	E:0	glucose dehydrogenase [FAD, quinone] isoform X1 [Bombus impatiens]	DHGL_DROPS	181	E:3e-50	DHGL_DROPS	180	E:3e-50	.	.	GO:0055114|oxidation-reduction process	GO:0050660|flavin adenine dinucleotide binding;GO:0016614|oxidoreductase activity, acting on CH-OH group of donorsGO:0016614|oxidoreductase activity, acting on CH-OH group of donors;GO:0050660|flavin adenine dinucleotide binding	GO:0005576|extracellular region	K00115|E1.1.5.9; glucose dehydrogenase (acceptor) [EC:1.1.5.9]	map00030|Pentose phosphate pathway;map01100|Metabolic pathways;map01110|Biosynthesis of secondary metabolites;map01130|Biosynthesis of antibiotics
CM026125.1.134	3	3	2	7	1	0.285714	3.5	0.328671	0.669134	NBAS	gi|815919917|ref|XP_012244914.1|	3732	E:0	neuroblastoma-amplified sequence isoform X1 [Bombus impatiens]	NBAS_HUMAN	801	E:0	NBAS_HUMAN	844	E:0	ENOG410YJNG	Neuroblastoma amplified sequence	GO:2000623|negative regulation of nuclear-transcribed mRNA catabolic process, nonsense-mediated decay;GO:0000956|nuclear-transcribed mRNA catabolic process;GO:0015031|protein transport;GO:0006890|retrograde vesicle-mediated transport, Golgi to ER	GO:0000149|SNARE binding	GO:0005829|cytosol;GO:0070939|Dsl1/NZR complex;GO:0005783|endoplasmic reticulum;GO:0005789|endoplasmic reticulum membrane;GO:0016020|membrane	.	.
CM026132.1.444	3	2	3	7	1.5	0.428571	3.5	0.328671	0.669134	ILEU	gi|350418215|ref|XP_003491788.1|	1305	E:0	leukocyte elastase inhibitor isoform X1 [Bombus impatiens]	ILEU_XENTR	151	E:8e-39	ILEU_XENTR	152	E:6e-39	COG4826	serine-type endopeptidase inhibitor activity	.	GO:0004867|serine-type endopeptidase inhibitor activity	GO:0005737|cytoplasm;GO:0005615|extracellular space	K13963|SERPINB; serpin B	map05146|Amoebiasis
CM026136.1.330	7	2	3	3	3.5	1	3.5	0.328671	0.669134	GNPTA	gi|350403457|ref|XP_003486808.1|	1254	E:0	N-acetylglucosamine-1-phosphotransferase subunits alpha/beta isoform X1 [Bombus impatiens]	GNPTA_HUMAN	266	E:4e-75	GNPTA_HUMAN	276	E:2e-78	ENOG410XYNB	N-acetylglucosamine-1-phosphate transferase, alpha and beta subunits	GO:0046835|carbohydrate phosphorylation;GO:0007040|lysosome organization;GO:0016256|N-glycan processing to lysosome;GO:0033299|secretion of lysosomal enzymes	GO:0005509|calcium ion binding;GO:0003976|UDP-N-acetylglucosamine-lysosomal-enzyme N-acetylglucosaminephosphotransferase activityGO:0016772|transferase activity, transferring phosphorus-containing groups	GO:0005794|Golgi apparatus;GO:0000139|Golgi membrane;GO:0016021|integral component of membrane	K08239|GNPTAB; UDP-N-acetylglucosamine-lysosomal-enzyme [EC:2.7.8.17]	map04142|Lysosome
CM026132.1.64	1	1	4	22	1	0.181818	5.5	0.330688	0.789449	BBS2	gi|1366101791|ref|XP_003489955.2|	1493	E:0	Bardet-Biedl syndrome 2 protein homolog [Bombus impatiens]	BBS2_DANRE	505	E:6e-164	BBS2_DANRE	505	E:5e-164	ENOG410XPDF	Bardet-Biedl syndrome 2	GO:0060271|cilium assembly;GO:0007368|determination of left/right symmetry;GO:0007369|gastrulation;GO:0046907|intracellular transport;GO:0070121|Kupffer's vesicle development;GO:0032402|melanosome transport;GO:1905515|non-motile cilium assembly;GO:0051877|pigment granule aggregation in cell center;GO:1903441|protein localization to ciliary membrane	.	GO:0034464|BBSome;GO:0036064|ciliary basal body;GO:0060170|ciliary membrane;GO:0005737|cytoplasm;GO:0016020|membrane;GO:0031514|motile cilium	K16747|BBS2; Bardet-Biedl syndrome 2 protein	.
CM026137.1.198	1	1	2	13	1	0.153846	6.5	0.330882	0.821842	ACE	gi|572262885|ref|XP_006609675.1|	1516	E:0	PREDICTED: angiotensin-converting enzyme-like isoform X1 [Apis dorsata]	ACE_CHICK	540	E:7e-174	ACE_CHICK	541	E:5e-174	ENOG410XPJ3	Angiotensin I converting enzyme peptidyl-dipeptidase A	GO:0008283|cell proliferation;GO:0060319|primitive erythrocyte differentiationGO:0006508|proteolysis	GO:0004180|carboxypeptidase activity;GO:0008239|dipeptidyl-peptidase activity;GO:0008237|metallopeptidase activity;GO:0008241|peptidyl-dipeptidase activity;GO:0008270|zinc ion bindingGO:0008237|metallopeptidase activity;GO:0008241|peptidyl-dipeptidase activity	GO:0016021|integral component of membraneGO:0016020|membrane	.	.
CM026134.1.215	4	2	5	10	2	0.5	4	0.331048	0.710492	GLOD4	gi|815898514|ref|XP_012249934.1|	1201	E:0	poly(U)-specific endoribonuclease homolog [Bombus impatiens]	GLOD4_MOUSE	327	E:7e-102	GLOD4_RAT	328	E:1e-102	ENOG410XP3J	glyoxalase domain containing 4	.	GO:0045296|cadherin bindingGO:0016788|hydrolase activity, acting on ester bonds	GO:0070062|extracellular exosome;GO:0005739|mitochondrion	.	.
CM026139.1.338	4	1	12	15	4	0.8	5	0.332592	0.768394	ACOX1	gi|1185564422|ref|XP_012172746.2|	1201	E:0	probable peroxisomal acyl-coenzyme A oxidase 1 [Bombus terrestris]	ACOX1_DROME	676	E:0	ACOX1_DROME	676	E:0	COG1960	acyl-CoA dehydrogenase	GO:0006635|fatty acid beta-oxidation;GO:0033539|fatty acid beta-oxidation using acyl-CoA dehydrogenase;GO:0033540|fatty acid beta-oxidation using acyl-CoA oxidase;GO:0019395|fatty acid oxidation;GO:0006091|generation of precursor metabolites and energy;GO:0006629|lipid metabolic process;GO:0006693|prostaglandin metabolic processGO:0055114|oxidation-reduction process;GO:0006635|fatty acid beta-oxi…	GO:0003995|acyl-CoA dehydrogenase activity;GO:0003997|acyl-CoA oxidase activity;GO:0071949|FAD binding;GO:0050660|flavin adenine dinucleotide bindingGO:0016627|oxidoreductase activity, acting on the CH-CH group of donors;GO:0003997|acyl-CoA oxidase activity	GO:0005777|peroxisomeGO:0005777|peroxisome	K00232|E1.3.3.6, ACOX1, ACOX3; acyl-CoA oxidase [EC:1.3.3.6]	map01212|Fatty acid metabolism;map04146|Peroxisome;map00071|Fatty acid degradation;map00592|alpha-Linolenic acid metabolism;map03320|PPAR signaling pathway;map01110|Biosynthesis of secondary metabolites;map04024|cAMP signaling pathway;map01100|Metabolic pathways;map01040|Biosynthesis of unsaturated fatty acids
CM026137.1.413	5	1	7	6	5	1.16667	4.28571	0.333075	0.729793	REV1	gi|808137366|ref|XP_012170949.1|	2086	E:0	DNA repair protein REV1 isoform X1 [Bombus terrestris]	REV1_CHICK	412	E:5e-122	REV1_CHICK	441	E:2e-132	COG0389	Poorly processive error-prone DNA polymerase involved in untargeted mutagenesis. Copies undamaged DNA at stalled replication forks which arise in vivo from mismatched or misaligned primer ends. These misaligned primers can be extended by polIV. Exhibits no 3-5 exonuclease (proofreading) activity. May be involved in translesional synthesis in conjunction with the beta clamp from polIII (By similar…	GO:0006302|double-strand break repair;GO:0042276|error-prone translesion synthesis;GO:0002206|gene conversion of immunoglobulin genes;GO:0019985|translesion synthesisGO:0006281|DNA repair	GO:0003684|damaged DNA binding;GO:0046872|metal ion binding;GO:0016779|nucleotidyltransferase activityGO:0003684|damaged DNA binding	GO:0005654|nucleoplasm	K03515|REV1; DNA repair protein REV1 [EC:2.7.7.-]	map03460|Fanconi anemia pathway
CM026125.1.319	11	4	17	14	2.75	1.21429	2.26471	0.336437	0.488662	.	gi|1185554937|ref|XP_020720025.1|	1387	E:0	uncharacterized protein LOC110119538 [Bombus terrestris]	.	.	.	.	.	.	.	.	.	.	.	.	.
CM026141.1.141	17	1	3	1	17	3	5.66667	0.337662	0.795642	.	gi|808144448|ref|XP_012173540.1|	240	E:2e-76	synaptonemal complex protein 1 isoform X3 [Bombus terrestris]	.	.	.	.	.	.	.	.	.	.	.	.	.
CM026137.1.98	33	13	8	6	2.53846	1.33333	1.90385	0.338132	0.391742	.	gi|808118837|ref|XP_012176677.1|	115	E:4e-24	uncharacterized protein LOC105667197 [Bombus terrestris]	.	.	.	.	.	.	.	.	.	.	.	.	.
CM026136.1.216	4	2	6	11	2	0.545455	3.66667	0.341288	0.684174	PPBT	gi|815926922|ref|XP_012248013.1|	322	E:4e-102	alkaline phosphatase, tissue-nonspecific isozyme-like, partial [Bombus impatiens]	PPBT_CHICK	82.8	E:4e-15	PPBT_RAT	84.3	E:1e-15	COG1785	alkaline phosphatase	GO:0071407|cellular response to organic cyclic compound;GO:0071529|cementum mineralization;GO:0016311|dephosphorylation;GO:0003006|developmental process involved in reproduction;GO:0001958|endochondral ossification;GO:0001649|osteoblast differentiation;GO:0046677|response to antibiotic;GO:0051384|response to glucocorticoid;GO:0032496|response to lipopolysaccharide;GO:0033280|response to vitamin D…	GO:0004035|alkaline phosphatase activity;GO:0046872|metal ion binding;GO:0016462|pyrophosphatase activityGO:0016791|phosphatase activity;GO:0005515|protein binding	GO:0031225|anchored component of membrane;GO:0070062|extracellular exosome;GO:0065010|extracellular membrane-bounded organelle;GO:0005615|extracellular space;GO:0005886|plasma membrane;GO:0005578|proteinaceous extracellular matrix	K01077|E3.1.3.1, phoA, phoB; alkaline phosphatase [EC:3.1.3.1]	map02020|Two-component system;map00790|Folate biosynthesis;map01100|Metabolic pathways;map01120|Microbial metabolism in diverse environments;map00627|Aminobenzoate degradation
CM026137.1.24	12	4	18	14	3	1.28571	2.33333	0.343143	0.503701	.	gi|808145175|ref|XP_012173833.1|	271	E:2e-77	uncharacterized protein LOC100642427 [Bombus terrestris]	.	.	.	.	.	.	.	.	.	GO:0003676|nucleic acid binding;GO:0008270|zinc ion binding	.	.	.
CM026130.1.697	9	3	3	3	3	1	3	0.344053	0.61399	PGAM5	gi|815913987|ref|XP_012242299.1|	2256	E:0	centromere protein J [Bombus impatiens]	PGAM5_MOUSE	266	E:2e-78	PGAM5_MOUSE	273	E:8e-81	ENOG410XXCQ	Phosphoglycerate mutase family member 5	GO:0016311|dephosphorylation;GO:0070266|necroptotic process;GO:0043547|positive regulation of GTPase activity	GO:0005096|GTPase activator activity;GO:0016791|phosphatase activity;GO:0032403|protein complex binding;GO:0009400|signal transducer, downstream of receptor, with serine/threonine phosphatase activity	GO:0016021|integral component of membrane;GO:0005741|mitochondrial outer membrane;GO:0005739|mitochondrion	K15637|PGAM5; serine/threonine-protein phosphatase PGAM5 [EC:3.1.3.16]	map04668|TNF signaling pathway
CM026134.1.755	5	1	10	9	5	1.11111	4.5	0.344862	0.74266	JERKL	gi|815909384|ref|XP_012240320.1|	633	E:0	jerky protein homolog-like [Bombus impatiens]	JERKL_HUMAN	214	E:4e-61	JERKL_HUMAN	218	E:1e-62	ENOG4110CDI	tigger transposable element derived	GO:0007417|central nervous system development	GO:0003677|DNA bindingGO:0003677|DNA binding;GO:0003676|nucleic acid binding	GO:0005634|nucleus	.	.
CM026125.1.418	8	1	1	1	8	1	8	0.345455	0.855246	.	gi|340709286|ref|XP_003393242.1|	120	E:4e-31	uncharacterized protein LOC100650188 [Bombus terrestris]	.	.	.	.	.	.	.	.	.	.	.	.	.
CM026135.1.107	1	1	1	8	1	0.125	8	0.345455	0.855246	.	gi|340720503|ref|XP_003398676.1|	1305	E:0	uncharacterized protein LOC100644853 isoform X1 [Bombus terrestris]	.	.	.	.	.	.	.	.	.	.	.	.	.
CM026136.1.249	1	1	1	8	1	0.125	8	0.345455	0.855246	WAT	gi|350425305|ref|XP_003494079.1|	976	E:0	fatty acyl-CoA reductase wat [Bombus impatiens]	WAT_DROME	343	E:1e-109	WAT_DROME	377	E:1e-122	ENOG410XS7R	fatty-acyl-CoA reductase (alcohol-forming) activity	GO:0006629|lipid metabolic process;GO:0035002|liquid clearance, open tracheal system;GO:0035336|long-chain fatty-acyl-CoA metabolic process;GO:0035149|lumen formation, open tracheal system;GO:0055114|oxidation-reduction process;GO:0010025|wax biosynthetic processGO:0006694|steroid biosynthetic process;GO:0055114|oxidation-reduction process	GO:0080019|fatty-acyl-CoA reductase (alcohol-forming) activity;GO:0050062|long-chain-fatty-acyl-CoA reductase activityGO:0003824|catalytic activity;GO:0050662|coenzyme binding;GO:0003854|3-beta-hydroxy-delta5-steroid dehydrogenase activity;GO:0016616|oxidoreductase activity, acting on the CH-OH group of donors, NAD or NADP as acceptor	GO:0045177|apical part of cell;GO:0016324|apical plasma membrane;GO:0005737|cytoplasm;GO:0016021|integral component of membrane;GO:0005777|peroxisome	K13356|FAR; fatty acyl-CoA reductase [EC:1.2.1.-]	map00073|Cutin, suberine and wax biosynthesis;map04146|Peroxisome
CM026138.1.134	1	1	1	8	1	0.125	8	0.345455	0.855246	GRM7	gi|350420825|ref|XP_003492638.1|	1984	E:0	metabotropic glutamate receptor 8-like isoform X1 [Bombus impatiens]	GRM7_HUMAN	780	E:0	GRM7_HUMAN	780	E:0	ENOG410XR6W	receptor	GO:0007196|adenylate cyclase-inhibiting G-protein coupled glutamate receptor signaling pathway;GO:0007268|chemical synaptic transmission;GO:0007194|negative regulation of adenylate cyclase activity;GO:0030818|negative regulation of cAMP biosynthetic process;GO:0014050|negative regulation of glutamate secretion;GO:0051966|regulation of synaptic transmission, glutamatergic;GO:0007608|sensory percep…	GO:0010855|adenylate cyclase inhibitor activity;GO:0005246|calcium channel regulator activity;GO:0005509|calcium ion binding;GO:0016595|glutamate binding;GO:0008066|glutamate receptor activity;GO:0001642|group III metabotropic glutamate receptor activity;GO:0030165|PDZ domain binding;GO:0070905|serine bindingGO:0004930|G-protein coupled receptor activity	GO:0032279|asymmetric synapse;GO:0030424|axon;GO:0005938|cell cortex;GO:0030425|dendrite;GO:0043198|dendritic shaft;GO:0016021|integral component of membrane;GO:0005887|integral component of plasma membrane;GO:0005886|plasma membrane;GO:0045211|postsynaptic membrane;GO:0048786|presynaptic active zone;GO:0042734|presynaptic membrane;GO:0043235|receptor complexGO:0016021|integral component of membr…	K04608|GRM6_7_8; metabotropic glutamate receptor 6/7/8	map04080|Neuroactive ligand-receptor interaction;map04724|Glutamatergic synapse
CM026127.1.669	4	4	3	10	1	0.3	3.33333	0.345752	0.652591	GGT1	gi|1185570406|ref|XP_020724366.1|	1209	E:0	gamma-glutamyltranspeptidase 1 isoform X3 [Bombus terrestris]	GGT1_PIG	392	E:2e-126	GGT1_PIG	397	E:2e-128	COG0405	gamma-glutamyltransferase activity	GO:0006536|glutamate metabolic process;GO:0006750|glutathione biosynthetic process;GO:0006751|glutathione catabolic process;GO:0031638|zymogen activationGO:0006751|glutathione catabolic process	GO:0003840|obsolete gamma-glutamyltransferase activity;GO:0036374|glutathione hydrolase activityGO:0036374|glutathione hydrolase activity	GO:0016021|integral component of membrane;GO:0005886|plasma membrane	K18592|GGT1_5; gamma-glutamyltranspeptidase / glutathione hydrolase / leukotriene-C4 hydrolase [EC:2.3.2.2 3.4.19.13 3.4.19.14]	map00590|Arachidonic acid metabolism;map01100|Metabolic pathways;map00480|Glutathione metabolism;map00430|Taurine and hypotaurine metabolism;map00460|Cyanoamino acid metabolism
CM026131.1.419	8	5	2	5	1.6	0.4	4	0.349845	0.710492	.	gi|808124823|ref|XP_003396821.2|	2559	E:0	uncharacterized protein LOC100646026 isoform X1 [Bombus terrestris]	.	.	.	.	.	.	.	.	.	.	.	.	.
CM026140.1.67	8	5	2	5	1.6	0.4	4	0.349845	0.710492	.	gi|815907777|ref|XP_012239608.1|	117	E:5e-26	uncharacterized protein LOC105680586 isoform X2 [Bombus impatiens]	.	.	.	.	.	.	.	.	.	.	.	.	.
CM026133.1.282	5	5	2	7	1	0.285714	3.5	0.349845	0.669134	TACC1	gi|815908693|ref|XP_012240008.1|	1601	E:0	transforming acidic coiled-coil-containing protein 3 isoform X1 [Bombus impatiens]	TACC1_MOUSE	102	E:9e-21	TACC3_XENLA	114	E:2e-24	.	.	GO:0007049|cell cycle;GO:0051301|cell division;GO:0017148|negative regulation of translation	GO:0031369|translation initiation factor binding	GO:0005737|cytoplasm;GO:0043234|protein complex;GO:0000922|spindle pole	K14283|TACC3, maskin; transforming acidic coiled-coil-containing protein 3	map03013|RNA transport
CM026138.1.78	3	2	9	17	1.5	0.529412	2.83333	0.34986	0.591284	STUB	gi|1185562181|ref|XP_020722026.1|	2285	E:0	uncharacterized protein LOC100647042 isoform X2 [Bombus terrestris]	STUB_DROME	169	E:8e-42	STUB_DROME	169	E:8e-42	COG5640	protease	GO:0051017|actin filament bundle assembly;GO:0007010|cytoskeleton organization;GO:0006508|proteolysis;GO:0035220|wing disc developmentGO:0006508|proteolysis	GO:0004252|serine-type endopeptidase activityGO:0004252|serine-type endopeptidase activity;GO:0003735|structural constituent of ribosome	GO:0016021|integral component of membrane;GO:0005886|plasma membraneGO:0005739|mitochondrion	.	.
CM026132.1.281	4	3	3	7	1.33333	0.428571	3.11111	0.349959	0.627776	ARMC9	gi|815906491|ref|XP_012239050.1|	1890	E:0	lisH domain-containing protein ARMC9-like isoform X1 [Bombus impatiens]	ARMC9_HUMAN	160	E:4e-39	ARMC9_HUMAN	184	E:1e-46	ENOG410YSH6	Armadillo repeat containing 9	.	.	GO:0070062|extracellular exosome	.	.
CM026128.1.685	1	2	1	12	0.5	0.0833333	6	0.35	0.806995	H2AL	gi|808119046|ref|XP_012163063.1|	2123	E:0	uncharacterized protein LOC100643686 [Bombus terrestris]	H2AL_STRPU	86.7	E:2e-17	H2AX_XENLA	97.8	E:3e-21	.	.	GO:0006310|DNA recombination;GO:0006281|DNA repair;GO:0051321|meiotic cell cycle	GO:0003677|DNA binding;GO:0046982|protein heterodimerization activity	GO:0000786|nucleosome;GO:0005634|nucleus	K11251|H2A; histone H2A	map05322|Systemic lupus erythematosus;map05034|Alcoholism
CM026139.1.133	1	1	2	12	1	0.166667	6	0.35	0.806995	OAT	gi|815902215|ref|XP_003486918.2|	1550	E:0	ornithine aminotransferase, mitochondrial isoform X2 [Bombus impatiens]	OAT_DROAN	553	E:0	OAT_DROAN	582	E:0	COG4992	Acetylornithine aminotransferase	GO:0055129|L-proline biosynthetic process	GO:0004587|ornithine-oxo-acid transaminase activity;GO:0030170|pyridoxal phosphate bindingGO:0008483|transaminase activity;GO:0030170|pyridoxal phosphate binding	GO:0005759|mitochondrial matrix	.	.
CM026141.1.364	12	2	7	4	6	1.75	3.42857	0.35	0.662241	.	gi|1366064558|ref|XP_024226536.1|	342	E:3e-108	LOW QUALITY PROTEIN: inner centromere protein-like [Bombus impatiens]	.	.	.	INCEA_XENLA	52.8	E:6e-06	.	.	GO:0007059|chromosome segregation;GO:0000910|cytokinesis;GO:0051225|spindle assembly	GO:0019901|protein kinase binding	GO:0005694|chromosome;GO:0032133|chromosome passenger complex;GO:0000775|chromosome, centromeric region;GO:0000777|condensed chromosome kinetochore;GO:0005737|cytoplasm;GO:0005874|microtubule;GO:0030496|midbody;GO:0005634|nucleus;GO:0005721|pericentric heterochromatin;GO:0005819|spindle	K11515|INCENP; inner centromere protein	.
CM026136.1.461	5	4	2	5	1.25	0.4	3.125	0.357517	0.62943	EST6	gi|340722695|ref|XP_003399739.1|	1108	E:0	venom carboxylesterase-6 [Bombus terrestris]	EST6_APIME	340	E:2e-107	EST6_APIME	343	E:2e-108	COG2272	Carboxylesterase	GO:0008152|metabolic process	GO:0052689|carboxylic ester hydrolase activityGO:0016787|hydrolase activity	GO:0005576|extracellular region	.	.
CM026139.1.208	4	1	10	9	4	1.11111	3.6	0.357708	0.678325	ASGL1	gi|1241838688|gb|PBC34920.1|	1916	E:0	L-asparaginase [Apis cerana cerana]	ASGL1_MOUSE	187	E:3e-50	ASGL1_MOUSE	193	E:1e-52	COG1446	asparaginase	GO:0033345|asparagine catabolic process via L-aspartate	GO:0004067|asparaginase activity;GO:0008798|beta-aspartyl-peptidase activityGO:0016787|hydrolase activity	GO:0005737|cytoplasm;GO:0005634|nucleus	K13051|iaaA, ASRGL1; beta-aspartyl-peptidase (threonine type) [EC:3.4.19.5]	.
CM026129.1.252	5	6	2	9	0.833333	0.222222	3.75	0.361455	0.691192	ZXDB	gi|350399130|ref|XP_003485431.1|	1944	E:0	zinc finger and BTB domain-containing protein 11-like [Bombus impatiens]	ZXDB_HUMAN	282	E:7e-79	ZXDB_HUMAN	284	E:1e-79	COG5048	Zinc finger protein	GO:0006355|regulation of transcription, DNA-templated;GO:0006351|transcription, DNA-templated	GO:0046872|metal ion binding;GO:0003676|nucleic acid binding	GO:0005634|nucleus	.	.
CM026131.1.151	7	2	6	6	3.5	1	3.5	0.366563	0.669134	TC3A	gi|350418071|ref|XP_003491720.1|	879	E:0	uncharacterized protein LOC100750161 [Bombus impatiens]	TC3A_CAEEL	51.2	E:1e-05	TC3A_CAEEL	50.8	E:1e-05	.	.	GO:0032502|developmental process;GO:0015074|DNA integration;GO:0006313|transposition, DNA-mediated	GO:0003677|DNA binding	GO:0005634|nucleus	.	.
CM026135.1.649	1	3	1	15	0.333333	0.0666667	5	0.368421	0.768394	RBCC1	gi|350404862|ref|XP_003487244.1|	2539	E:0	RB1-inducible coiled-coil protein 1 isoform X1 [Bombus impatiens]	RBCC1_MOUSE	341	E:7e-95	RBCC1_MOUSE	347	E:6e-97	ENOG410XSY4	RB1-inducible coiled-coil 1	GO:0000045|autophagosome assembly;GO:0006914|autophagy;GO:0007049|cell cycle;GO:0061723|glycophagy;GO:0007507|heart development;GO:0001889|liver development;GO:0000422|autophagy of mitochondrion;GO:0043066|negative regulation of apoptotic process;GO:2001237|negative regulation of extrinsic apoptotic signaling pathway;GO:0030242|autophagy of peroxisome;GO:0045793|positive regulation of cell size;G…	GO:0032947|protein complex scaffold activity;GO:0019901|protein kinase binding	GO:1990316|ATG1/ULK1 kinase complex;GO:0005737|cytoplasm;GO:0005829|cytosol;GO:0031965|nuclear membrane;GO:0005634|nucleus;GO:0000407|pre-autophagosomal structure;GO:0034045|pre-autophagosomal structure membrane	K17589|RB1CC1; RB1-inducible coiled-coil protein 1	.
CM026134.1.868	19	6	4	3	3.16667	1.33333	2.375	0.370179	0.512408	.	gi|808145175|ref|XP_012173833.1|	116	E:1e-51	uncharacterized protein LOC100642427 [Bombus terrestris]	.	.	.	.	.	.	.	.	.	GO:0003676|nucleic acid binding;GO:0008270|zinc ion binding	.	.	.
CM026135.1.361	3	5	13	49	0.6	0.265306	2.26154	0.371542	0.487946	CHI10	gi|1185558025|ref|XP_020721052.1|	5108	E:0	probable chitinase 10 isoform X1 [Bombus terrestris]	CHI10_DROME	1588	E:0	CHI10_DROME	2101	E:0	COG3325	chitinase	GO:0006032|chitin catabolic process;GO:0000272|polysaccharide catabolic processGO:0005975|carbohydrate metabolic process;GO:0006030|chitin metabolic process	GO:0008061|chitin binding;GO:0004568|chitinase activityGO:0008061|chitin binding	GO:0005576|extracellular regionGO:0005576|extracellular region	K01183|E3.2.1.14; chitinase [EC:3.2.1.14]	map01100|Metabolic pathways;map00520|Amino sugar and nucleotide sugar metabolism;map00500|Starch and sucrose metabolism
CM026125.1.340	7	1	1	1	7	1	7	0.377778	0.834567	EFGM	gi|815926761|ref|XP_012247940.1|	1473	E:0	elongation factor G, mitochondrial [Bombus impatiens]	EFGM_DROWI	1125	E:0	EFGM_DROWI	1126	E:0	COG0480	Catalyzes the GTP-dependent ribosomal translocation step during translation elongation. During this step, the ribosome changes from the pre-translocational (PRE) to the post- translocational (POST) state as the newly formed A-site-bound peptidyl-tRNA and P-site-bound deacylated tRNA move to the P and E sites, respectively. Catalyzes the coordinated movement of the two tRNA molecules, the mRNA and…	GO:0070125|mitochondrial translational elongation	GO:0005525|GTP binding;GO:0003924|GTPase activity;GO:0003746|translation elongation factor activityGO:0003924|GTPase activity;GO:0005525|GTP binding	GO:0005739|mitochondrion;GO:0005634|nucleus	K02355|fusA, GFM, EFG; elongation factor G	.
CM026131.1.110	7	1	1	1	7	1	7	0.377778	0.834567	.	gi|808145175|ref|XP_012173833.1|	153	E:4e-40	uncharacterized protein LOC100642427 [Bombus terrestris]	.	.	.	.	.	.	.	.	.	.	.	.	.
CM026132.1.530	7	1	1	1	7	1	7	0.377778	0.834567	SUV3	gi|1185550690|ref|XP_003402370.2|	1332	E:0	LOW QUALITY PROTEIN: ATP-dependent RNA helicase SUV3 homolog, mitochondrial [Bombus terrestris]	SUV3_DROME	861	E:0	SUV3_DROME	883	E:0	ENOG410XSEY	ATPdependent RNA helicase	GO:0032508|DNA duplex unwinding;GO:0097222|mitochondrial mRNA polyadenylation;GO:0000963|mitochondrial RNA processing;GO:0090646|mitochondrial tRNA processing;GO:0006119|oxidative phosphorylation;GO:0070131|positive regulation of mitochondrial translation;GO:0044528|regulation of mitochondrial mRNA stability;GO:0022904|respiratory electron transport chain;GO:0006401|RNA catabolic process	GO:0005524|ATP binding;GO:0004004|ATP-dependent RNA helicase activity;GO:0003677|DNA binding;GO:0003678|DNA helicase activityGO:0016817|hydrolase activity, acting on acid anhydrides	GO:0045025|mitochondrial degradosome;GO:0005759|mitochondrial matrix;GO:0005739|mitochondrion;GO:0005634|nucleus	K17675|SUPV3L1, SUV3; ATP-dependent RNA helicase SUPV3L1/SUV3 [EC:3.6.4.13]	.
CM026136.1.329	1	1	1	7	1	0.142857	7	0.377778	0.834567	ROP1L	gi|1185560862|ref|XP_020721698.1|	731	E:0	uncharacterized protein LOC100644976 isoform X1 [Bombus terrestris]	ROP1L_DANRE	115	E:3e-28	ROP1L_DANRE	133	E:8e-35	ENOG410ZIXI	rhophilin associated tail protein	GO:0007286|spermatid development	.	.	.	.
CM026141.1.127	1	1	1	7	1	0.142857	7	0.377778	0.834567	ZFP26	gi|815922151|ref|XP_012245907.1|	1603	E:0	zinc finger protein 420-like [Bombus impatiens]	ZFP26_MOUSE	200	E:3e-52	ZN700_HUMAN	224	E:9e-61	COG5048	Zinc finger protein	GO:0006355|regulation of transcription, DNA-templated;GO:0006351|transcription, DNA-templated	GO:0003677|DNA binding;GO:0046872|metal ion bindingGO:0008270|zinc ion binding	GO:0005634|nucleusGO:0005634|nucleus	K09228|KRAB; KRAB domain-containing zinc finger protein	.
JACXIN010004727.1.40	7	1	1	1	7	1	7	0.377778	0.834567	.	.	.	.	.	.	.	.	.	.	.	.	.	.	.	.	.	.
CM026141.1.247	5	1	23	19	5	1.21053	4.13043	0.378651	0.719635	PO11	gi|861630870|gb|KMQ90177.1|	211	E:1e-57	reverse transcriptase [Lasius niger]	PO11_BRACO	100	E:8e-21	PO11_BRACO	108	E:2e-23	.	.	.	GO:0004519|endonuclease activity;GO:0003964|RNA-directed DNA polymerase activity	.	.	.
CM026142.1.86	17	4	6	4	4.25	1.5	2.83333	0.380919	0.591284	.	gi|815918930|ref|XP_012244467.1|	2204	E:0	uncharacterized protein LOC100746664 [Bombus impatiens]	.	.	.	.	.	.	.	.	.	.	.	.	.
CM026132.1.651	13	5	23	18	2.6	1.27778	2.03478	0.384921	0.430883	.	gi|1366064502|ref|XP_024226477.1|	142	E:3e-38	uncharacterized protein LOC112213657 [Bombus impatiens]	.	.	.	.	.	.	.	.	.	.	.	.	.
CM026132.1.568	4	1	29	23	4	1.26087	3.17241	0.385129	0.634969	GAGXE	gi|815923811|ref|XP_012246638.1|	234	E:2e-68	uncharacterized protein LOC105681471 [Bombus impatiens]	GAGXE_DROME	59.7	E:3e-08	GAGXE_DROME	74.7	E:5e-13	.	.	GO:0006313|transposition, DNA-mediated	GO:0003676|nucleic acid binding;GO:0008270|zinc ion binding	GO:0019013|viral nucleocapsid	.	.
CM026135.1.816	4	3	10	21	1.33333	0.47619	2.8	0.387039	0.586418	.	gi|808134704|ref|XP_012169798.1|	3994	E:0	LOW QUALITY PROTEIN: uncharacterized protein LOC100649781 [Bombus terrestris]	.	.	.	.	.	.	.	.	.	GO:0046983|protein dimerization activity	.	.	.
CM026134.1.764	11	3	6	4	3.66667	1.5	2.44444	0.392639	0.52626	.	gi|1366114907|ref|XP_024224851.1|	129	E:2e-30	uncharacterized protein LOC112213192 [Bombus impatiens]	.	.	.	.	.	.	.	.	.	.	.	.	.
CM026125.1.199	1	3	4	36	0.333333	0.111111	3	0.394104	0.61399	DMD	gi|1366100189|ref|XP_024223648.1|	5766	E:0	dystrophin, isoforms A/C/F/G/H isoform X7 [Bombus impatiens]	DMD_CHICK	738	E:0	DMD_CHICK	772	E:0	COG5069	Microtubule associated monoxygenase, calponin and LIM domain containing	.	GO:0003779|actin binding;GO:0002162|dystroglycan binding;GO:0008270|zinc ion bindingGO:0005515|protein binding	GO:0030054|cell junction;GO:0005737|cytoplasm;GO:0005856|cytoskeleton;GO:0045211|postsynaptic membrane;GO:0042383|sarcolemma	K10366|DMD; dystrophin	map05410|Hypertrophic cardiomyopathy (HCM);map05412|Arrhythmogenic right ventricular cardiomyopathy (ARVC);map05414|Dilated cardiomyopathy;map05416|Viral myocarditis
CM026137.1.32	17	4	1	1	4.25	1	4.25	0.395257	0.727522	.	gi|1059225336|ref|XP_017758217.1|	250	E:3e-75	PREDICTED: uncharacterized protein LOC108549377 [Eufriesea mexicana]	.	.	.	.	.	.	.	.	.	.	.	.	.
CM026134.1.552	1	2	1	10	0.5	0.1	5	0.395604	0.768394	.	gi|1185556107|ref|XP_020720612.1|	1218	E:0	probable serine/threonine-protein kinase DDB_G0278845 isoform X3 [Bombus terrestris]	.	.	.	.	.	.	.	.	.	.	.	.	.
CM026139.1.351	1	1	2	10	1	0.2	5	0.395604	0.768394	COG1	gi|350405197|ref|XP_003487355.1|	1723	E:0	conserved oligomeric Golgi complex subunit 1 isoform X1 [Bombus impatiens]	COG1_MOUSE	224	E:6e-60	COG1_DROME	258	E:2e-71	ENOG410XR7E	component of oligomeric golgi complex 1	GO:0007030|Golgi organization;GO:0006891|intra-Golgi vesicle-mediated transport;GO:0015031|protein transport	.	GO:0005794|Golgi apparatus;GO:0000139|Golgi membrane;GO:0017119|Golgi transport complex	.	.
CM026140.1.29	10	1	2	1	10	2	5	0.395604	0.768394	.	gi|1366083358|ref|XP_024221739.1|	177	E:1e-46	uncharacterized protein LOC105680434, partial [Bombus impatiens]	.	.	.	.	.	.	.	.	.	.	.	.	.
CM026140.1.314	10	1	2	1	10	2	5	0.395604	0.768394	TPX2	gi|340727150|ref|XP_003401913.1|	1174	E:0	targeting protein for Xklp2 [Bombus terrestris]	TPX2_BOVIN	54.3	E:3e-06	TPX2_PATPE	62	E:2e-08	.	.	GO:0032147|activation of protein kinase activity;GO:0060236|regulation of mitotic spindle organization	.	GO:0005737|cytoplasm;GO:0005874|microtubule;GO:0005634|nucleus;GO:0005819|spindle	.	.
CM026139.1.107	9	5	3	4	1.8	0.75	2.4	0.397214	0.517488	.	gi|808141093|ref|XP_012172100.1|	1337	E:0	probable serine/threonine-protein kinase DDB_G0280133 isoform X2 [Bombus terrestris]	.	.	.	.	.	.	.	.	.	.	.	.	.
CM026130.1.274	6	3	6	9	2	0.666667	3	0.400323	0.61399	BLM	gi|1366115331|ref|XP_024224893.1|	2476	E:0	Bloom syndrome protein homolog isoform X1 [Bombus impatiens]	BLM_DROME	695	E:0	BLM_DROME	731	E:0	COG0514	atp-dependent dna helicase	GO:0006974|cellular response to DNA damage stimulus;GO:0032508|DNA duplex unwinding;GO:0006281|DNA repair;GO:0006260|DNA replication;GO:0000733|DNA strand renaturation;GO:0000731|DNA synthesis involved in DNA repair;GO:0006302|double-strand break repair;GO:0000724|double-strand break repair via homologous recombination;GO:0006303|double-strand break repair via nonhomologous end joining;GO:0045003…	GO:0005524|ATP binding;GO:0043140|ATP-dependent 3'-5' DNA helicase activity;GO:0004003|ATP-dependent DNA helicase activity;GO:0003678|DNA helicase activity;GO:0008094|DNA-dependent ATPase activity;GO:0009378|four-way junction helicase activity;GO:0004386|helicase activity;GO:0000403|Y-form DNA bindingGO:0003676|nucleic acid binding;GO:0005524|ATP binding;GO:0043140|ATP-dependent 3'-5' DNA helicas…	GO:0005694|chromosome;GO:0005737|cytoplasm;GO:0005634|nucleusGO:0005622|intracellular	K10901|BLM, RECQL3, SGS1; bloom syndrome protein [EC:3.6.4.12]	map03440|Homologous recombination;map03460|Fanconi anemia pathway
CM026137.1.420	3	3	13	27	1	0.481481	2.07692	0.405487	0.44243	ST17A	gi|340723642|ref|XP_003400198.1|	2182	E:0	probable serine/threonine-protein kinase MARK-A isoform X1 [Bombus terrestris]	ST17A_RABIT	288	E:5e-84	ST17A_RABIT	318	E:1e-94	ENOG410XRMJ	calcium-dependent protein kinase	GO:0006915|apoptotic process;GO:0035556|intracellular signal transduction;GO:0043065|positive regulation of apoptotic process;GO:2000377|regulation of reactive oxygen species metabolic processGO:0006468|protein phosphorylation	GO:0005524|ATP binding;GO:0004674|protein serine/threonine kinase activityGO:0004672|protein kinase activity;GO:0005524|ATP binding	GO:0005634|nucleus	K08804|STK17; serine/threonine kinase 17 [EC:2.7.11.1]	.
CM026141.1.333	5	2	10	10	2.5	1	2.5	0.408213	0.536788	.	gi|815918944|ref|XP_012244475.1|	158	E:3e-40	uncharacterized protein LOC105681163 [Bombus impatiens]	.	.	.	.	.	.	.	.	.	.	.	.	.
CM026128.1.74	20	17	2	5	1.17647	0.4	2.94118	0.41206	0.60627	LYST	gi|815901086|ref|XP_012236652.1|	6675	E:0	lysosomal-trafficking regulator isoform X1 [Bombus impatiens]	LYST_HUMAN	824	E:0	LYST_HUMAN	834	E:0	ENOG410XNQC	beige BEACH domain containing protein	GO:0042742|defense response to bacterium;GO:0042832|defense response to protozoan;GO:0051607|defense response to virus;GO:0032510|endosome to lysosome transport via multivesicular body sorting pathway;GO:0030595|leukocyte chemotaxis;GO:0007040|lysosome organization;GO:0033364|mast cell secretory granule organization;GO:0032438|melanosome organization;GO:0042267|natural killer cell mediated cytoto…	.	GO:0005737|cytoplasm;GO:0015630|microtubule cytoskeleton	.	.
CM026125.1.54	1	1	1	6	1	0.166667	6	0.416667	0.806995	D2HDH	gi|808113418|ref|XP_012164033.1|	1026	E:0	LOW QUALITY PROTEIN: D-2-hydroxyglutarate dehydrogenase, mitochondrial [Bombus terrestris]	D2HDH_HUMAN	511	E:3e-175	D2HDH_HUMAN	511	E:3e-175	COG0277	FAD linked oxidase domain protein	GO:0006103|2-oxoglutarate metabolic process;GO:0044267|cellular protein metabolic process;GO:0019516|lactate oxidation;GO:0022904|respiratory electron transport chain;GO:0032025|response to cobalt ion;GO:0010042|response to manganese ion;GO:0010043|response to zinc ionGO:0055114|oxidation-reduction process	GO:0051990|(R)-2-hydroxyglutarate dehydrogenase activity;GO:0004458|D-lactate dehydrogenase (cytochrome) activity;GO:0071949|FAD bindingGO:0016491|oxidoreductase activity;GO:0050660|flavin adenine dinucleotide binding;GO:0003824|catalytic activity	GO:0005759|mitochondrial matrix;GO:0005739|mitochondrion	.	.
CM026128.1.466	1	1	1	6	1	0.166667	6	0.416667	0.806995	UDB20	gi|340712876|ref|XP_003394979.1|	1051	E:0	UDP-glucuronosyltransferase 2B20 [Bombus terrestris]	UDB20_MACFA	204	E:1e-56	UDB20_MACFA	220	E:9e-63	.	.	GO:0008152|metabolic processGO:0008152|metabolic process	GO:0015020|glucuronosyltransferase activityGO:0016758|transferase activity, transferring hexosyl groups	GO:0005789|endoplasmic reticulum membrane;GO:0016021|integral component of membrane;GO:0031090|organelle membrane	K00699|UGT; glucuronosyltransferase [EC:2.4.1.17]	map00980|Metabolism of xenobiotics by cytochrome P450;map00983|Drug metabolism - other enzymes;map00982|Drug metabolism - cytochrome P450;map00500|Starch and sucrose metabolism;map05204|Chemical carcinogenesis;map00860|Porphyrin and chlorophyll metabolism;map00140|Steroid hormone biosynthesis;map00040|Pentose and glucuronate interconversions;map00830|Retinol metabolism;map01100|Metabolic pathways…
CM026138.1.573	1	1	1	6	1	0.166667	6	0.416667	0.806995	ACON	gi|340724974|ref|XP_003400851.1|	1427	E:0	probable aconitate hydratase, mitochondrial [Bombus terrestris]	ACON_MOUSE	1137	E:0	ACON_RAT	1146	E:0	COG1048	aconitate hydratase	GO:0006101|citrate metabolic process;GO:0006102|isocitrate metabolic process;GO:0001889|liver development;GO:0035900|response to isolation stress;GO:0006099|tricarboxylic acid cycleGO:0008152|metabolic process	GO:0051538|3 iron, 4 sulfur cluster binding;GO:0051539|4 iron, 4 sulfur cluster binding;GO:0003994|aconitate hydratase activity;GO:0005506|iron ion binding	GO:0005739|mitochondrion;GO:0043209|myelin sheath	K01681|ACO, acnA; aconitate hydratase [EC:4.2.1.3]	map01200|Carbon metabolism;map00630|Glyoxylate and dicarboxylate metabolism;map00020|Citrate cycle (TCA cycle);map01210|2-Oxocarboxylic acid metabolism;map01230|Biosynthesis of amino acids;map00720|Carbon fixation pathways in prokaryotes;map01110|Biosynthesis of secondary metabolites;map01100|Metabolic pathways;map01120|Microbial metabolism in diverse environments;map01130|Biosynthesis of antibio…
CM026139.1.160	1	1	1	6	1	0.166667	6	0.416667	0.806995	ORC1	gi|815901854|ref|XP_012237006.1|	1545	E:0	origin recognition complex subunit 1 [Bombus impatiens]	ORC1_DROME	494	E:2e-157	ORC1_DROME	523	E:7e-169	COG1474	Involved in regulation of DNA replication (By similarity)	GO:0008283|cell proliferation;GO:0006277|DNA amplification;GO:0006270|DNA replication initiation	GO:0005524|ATP binding;GO:0003682|chromatin binding;GO:0003677|DNA bindingGO:0005524|ATP binding	GO:0005664|nuclear origin of replication recognition complex	K02603|ORC1; origin recognition complex subunit 1	map04113|Meiosis - yeast;map04110|Cell cycle;map04111|Cell cycle - yeast
CM026140.1.40	6	1	1	1	6	1	6	0.416667	0.806995	.	gi|925678177|gb|KOX75234.1|	101	E:2e-20	hypothetical protein WN51_13275 [Melipona quadrifasciata]	.	.	.	.	.	.	.	.	.	.	.	.	.
CM026127.1.854	10	12	2	7	0.833333	0.285714	2.91667	0.41841	0.602961	CI172	gi|1061139867|ref|XP_017893415.1|	2867	E:0	PREDICTED: uncharacterized protein LOC108633017 isoform X3 [Ceratina calcarata]	CI172_HUMAN	164	E:3e-39	CI172_HUMAN	169	E:8e-41	ENOG4110VJZ	chromosome 9 open reading frame 172	.	.	.	.	.
CM026127.1.775	1	2	2	14	0.5	0.142857	3.5	0.422085	0.669134	UBR3	gi|815917991|ref|XP_012244053.1|	2521	E:0	E3 ubiquitin-protein ligase Ubr3 isoform X1 [Bombus impatiens]	UBR3_MOUSE	473	E:3e-139	UBR3_MOUSE	518	E:3e-155	ENOG410XRM3	Ubiquitin protein ligase E3 component n-recognin 3	GO:0009790|embryo development;GO:0001701|in utero embryonic development;GO:0042048|olfactory behavior;GO:0007608|sensory perception of smell;GO:0001967|suckling behavior;GO:0006511|ubiquitin-dependent protein catabolic process;GO:0071596|ubiquitin-dependent protein catabolic process via the N-end rule pathway	GO:0061630|ubiquitin protein ligase activity;GO:0004842|ubiquitin-protein transferase activity;GO:0008270|zinc ion binding	GO:0005737|cytoplasm;GO:0016021|integral component of membrane;GO:0000151|ubiquitin ligase complex	K11978|UBR3; E3 ubiquitin-protein ligase UBR3 [EC:2.3.2.27]	.
CM026129.1.450	14	2	2	1	7	2	3.5	0.422085	0.669134	.	gi|340714098|ref|XP_003395569.1|	1102	E:0	uncharacterized protein LOC100652191 [Bombus terrestris]	.	.	.	.	.	.	.	.	.	GO:0005515|protein binding	.	.	.
CM026132.1.696	8	3	7	6	2.66667	1.16667	2.28571	0.422533	0.493362	.	gi|808144996|ref|XP_012173746.1|	213	E:2e-61	uncharacterized protein LOC105666716 [Bombus terrestris]	.	.	.	.	.	.	.	.	.	.	.	.	.
JACXIN010004726.1.62	6	1	39	19	6	2.05263	2.92308	0.422588	0.603832	.	gi|1366083312|ref|XP_012238106.2|	364	E:3e-111	LOW QUALITY PROTEIN: golgin subfamily A member 6-like protein 22 [Bombus impatiens]	.	.	.	.	.	.	.	.	.	.	.	.	.
CM026127.1.804	9	2	1	1	4.5	1	4.5	0.423077	0.74266	VPS29	gi|1366070664|ref|XP_012250117.2|	422	E:2e-144	sarcoplasmic calcium-binding protein isoform X1 [Bombus impatiens]	VPS29_MOUSE	328	E:2e-110	VPS29_MOUSE	328	E:2e-110	COG0622	Phosphodiesterase, mj0936 family	GO:0006896|Golgi to vacuole transport;GO:0006886|intracellular protein transport;GO:0042147|retrograde transport, endosome to Golgi;GO:1990126|retrograde transport, endosome to plasma membrane	GO:0008270|zinc ion bindingGO:0005509|calcium ion binding	GO:0005829|cytosol;GO:0005768|endosome;GO:0010008|endosome membrane;GO:0070062|extracellular exosome;GO:0043231|intracellular membrane-bounded organelle;GO:0030904|retromer complex;GO:0030906|retromer, cargo-selective complex	.	.
CM026128.1.548	1	1	2	9	1	0.222222	4.5	0.423077	0.74266	VPS35	gi|572307809|ref|XP_006619752.1|	2078	E:0	PREDICTED: vacuolar protein sorting-associated protein 35-like isoform X3 [Apis dorsata]	VPS35_BOVIN	1137	E:0	VPS35_BOVIN	1160	E:0	ENOG410XNXC	Vacuolar Protein	GO:0006886|intracellular protein transport;GO:0007040|lysosome organization;GO:0043653|mitochondrial fragmentation involved in apoptotic process;GO:0099074|mitochondrion to lysosome transport;GO:1903828|negative regulation of cellular protein localization;GO:0010629|negative regulation of gene expression;GO:1902823|negative regulation of late endosome to lysosome transport;GO:1905166|negative reg…	GO:0031748|D1 dopamine receptor binding;GO:0008565|protein transporter activityGO:0008565|protein transporter activity	GO:0005829|cytosol;GO:0005769|early endosome;GO:0005768|endosome;GO:0010008|endosome membrane;GO:0070062|extracellular exosome;GO:0005770|late endosome;GO:0005765|lysosomal membrane;GO:0005739|mitochondrion;GO:0099073|mitochondrion-derived vesicle;GO:0043005|neuron projection;GO:0043025|neuronal cell body;GO:0048471|perinuclear region of cytoplasm;GO:0014069|postsynaptic density of dendrite;GO:00…	K18468|VPS35; vacuolar protein sorting-associated protein 35	map04144|Endocytosis
CM026131.1.324	1	1	2	9	1	0.222222	4.5	0.423077	0.74266	B3A2	gi|808123828|ref|XP_012165121.1|	2357	E:0	band 3 anion transport protein isoform X1 [Bombus terrestris]	B3A2_MOUSE	788	E:0	B3A2_MOUSE	850	E:0	ENOG410XPHD	solute carrier family 4	GO:0006821|chloride transport;GO:0051453|regulation of intracellular pHGO:0006820|anion transport	GO:0015301|anion:anion antiporter activity;GO:0015108|chloride transmembrane transporter activity;GO:0005452|inorganic anion exchanger activity;GO:0008510|sodium:bicarbonate symporter activityGO:0008509|anion transmembrane transporter activity	GO:0016323|basolateral plasma membrane;GO:0005925|focal adhesion;GO:0005887|integral component of plasma membrane;GO:0016020|membraneGO:0016021|integral component of membrane	K13855|SLC4A2, AE2; solute carrier family 4 (anion exchanger), member 2	map04970|Salivary secretion;map04971|Gastric acid secretion;map04972|Pancreatic secretion;map04976|Bile secretion
CM026133.1.489	1	1	2	9	1	0.222222	4.5	0.423077	0.74266	RHBG	gi|815893545|ref|XP_012247581.1|	868	E:0	ammonium transporter Rh type A isoform X1 [Bombus impatiens]	RHBG_XENTR	343	E:3e-111	RHBG_XENTR	383	E:2e-126	ENOG410XTF8	Ammonium transporter Rh type	GO:0072488|ammonium transmembrane transport;GO:0015695|organic cation transportGO:0015696|ammonium transport	GO:0008519|ammonium transmembrane transporter activityGO:0008519|ammonium transmembrane transporter activity	GO:0016323|basolateral plasma membrane;GO:0030659|cytoplasmic vesicle membrane;GO:0005887|integral component of plasma membraneGO:0016020|membrane	K06580|SLC42A, RHAG, RHBG, RHCG; ammonium transporter Rh	.
CM026135.1.48	1	1	2	9	1	0.222222	4.5	0.423077	0.74266	TTPA	gi|340720604|ref|XP_003398724.1|	620	E:0	clavesin-1 [Bombus terrestris]	TTPA_RAT	123	E:4e-31	TTPA_RAT	123	E:5e-31	ENOG410XRSQ	Transfer protein	GO:0032502|developmental process;GO:0001892|embryonic placenta development;GO:0046909|obsolete intermembrane transport;GO:0051452|intracellular pH reduction;GO:0060548|negative regulation of cell death;GO:0090212|negative regulation of establishment of blood-brain barrier;GO:0007584|response to nutrient;GO:0009268|response to pH;GO:0009636|response to toxic substance;GO:0042360|vitamin E metaboli…	GO:0043325|phosphatidylinositol-3,4-bisphosphate binding;GO:0005546|phosphatidylinositol-4,5-bisphosphate binding;GO:0005215|transporter activity;GO:0019842|vitamin binding;GO:0008431|vitamin E binding	GO:0005829|cytosol;GO:0005770|late endosome	.	.
CM026135.1.471	1	1	2	9	1	0.222222	4.5	0.423077	0.74266	.	gi|1366066269|ref|XP_024228088.1|	1100	E:0	uncharacterized protein LOC112214048 isoform X3 [Bombus impatiens]	.	.	.	.	.	.	.	.	.	.	.	.	.
JACXIN010004727.1.115	9	1	2	1	9	2	4.5	0.423077	0.74266	.	gi|1185550563|ref|XP_012173923.2|	115	E:2e-26	piggyBac transposable element-derived protein 4 isoform X1 [Bombus terrestris]	.	.	.	.	.	.	.	.	.	.	.	.	.
CM026133.1.279	5	4	9	17	1.25	0.529412	2.36111	0.431768	0.50954	CLPP	gi|1185578682|ref|XP_020720115.1|	3106	E:0	LOW QUALITY PROTEIN: uncharacterized protein LOC100644448 [Bombus terrestris]	CLPP_MOUSE	321	E:3e-97	CLPP_BOVIN	325	E:1e-98	COG0740	Cleaves peptides in various proteins in a process that requires ATP hydrolysis. Has a chymotrypsin-like activity. Plays a major role in the degradation of misfolded proteins (By similarity)	GO:0051603|proteolysis involved in cellular protein catabolic processGO:0009190|cyclic nucleotide biosynthetic process;GO:0035556|intracellular signal transduction	GO:0004252|serine-type endopeptidase activityGO:0016849|phosphorus-oxygen lyase activity	GO:0009368|endopeptidase Clp complex;GO:0005759|mitochondrial matrix	K01358|clpP, CLPP; ATP-dependent Clp protease, protease subunit [EC:3.4.21.92]	map04112|Cell cycle - Caulobacter
CM026132.1.691	9	1	50	17	9	2.94118	3.06	0.43696	0.621559	ZN568	gi|1366092993|ref|XP_024222857.1|	1071	E:0	zinc finger protein 14-like [Bombus impatiens]	ZN568_HUMAN	63.2	E:1e-08	ZN568_HUMAN	71.6	E:2e-11	COG5048	Zinc finger protein	GO:0007275|multicellular organism development;GO:0006355|regulation of transcription, DNA-templated;GO:0006351|transcription, DNA-templated	GO:0003677|DNA binding;GO:0046872|metal ion binding;GO:0003700|transcription factor activity, sequence-specific DNA binding	GO:0005634|nucleus	K09228|KRAB; KRAB domain-containing zinc finger protein	.
CM026136.1.179	12	8	4	6	1.5	0.666667	2.25	0.442146	0.48532	.	gi|815916246|ref|XP_012243296.1|	2968	E:0	uncharacterized protein LOC100749803 [Bombus impatiens]	.	.	.	.	.	.	.	.	.	.	.	.	.
CM026126.1.173	4	8	5	19	0.5	0.263158	1.9	0.442828	0.390511	TRX	gi|1061108312|ref|XP_017880529.1|	5210	E:0	PREDICTED: histone-lysine N-methyltransferase trithorax [Ceratina calcarata]	TRX_DROVI	420	E:3e-116	TRX_DROVI	637	E:0	.	.	GO:0007275|multicellular organism development;GO:0006351|transcription, DNA-templated	GO:0042800|histone methyltransferase activity (H3-K4 specific);GO:0043565|sequence-specific DNA binding;GO:0003700|transcription factor activity, sequence-specific DNA binding;GO:0008270|zinc ion bindingGO:0005515|protein binding	GO:0035097|histone methyltransferase complexGO:0005634|nucleus	.	.
CM026132.1.605	17	6	6	4	2.83333	1.5	1.88889	0.443794	0.386925	.	gi|815928563|ref|XP_012248756.1|	124	E:3e-29	uncharacterized protein LOC105681874 [Bombus impatiens]	.	.	.	.	.	.	.	.	.	.	.	.	.
CM026130.1.225	7	19	2	13	0.368421	0.153846	2.39474	0.444704	0.516427	DYH1	gi|1059868564|ref|XP_017789030.1|	3987	E:0	PREDICTED: dynein heavy chain 1, axonemal-like [Habropoda laboriosa]	DYH1_HUMAN	2335	E:0	DYH1_HUMAN	2446	E:0	COG5245	heavy chain	GO:0003341|cilium movement;GO:0060294|cilium movement involved in cell motility;GO:0060285|cilium-dependent cell motility;GO:0003351|epithelial cilium movement;GO:0030317|flagellated sperm motility;GO:0036159|inner dynein arm assembly	GO:0005524|ATP binding;GO:0008569|ATP-dependent microtubule motor activity, minus-end-directed;GO:0045505|dynein intermediate chain binding;GO:0045503|dynein light chain binding;GO:0051959|dynein light intermediate chain binding;GO:0003777|microtubule motor activityGO:0005524|ATP binding;GO:0016887|ATPase activity	GO:0005858|axonemal dynein complex;GO:0005737|cytoplasm;GO:0036156|inner dynein arm;GO:0005874|microtubule;GO:0036126|sperm flagellum	K10408|DNAH; dynein heavy chain, axonemal	map05016|Huntington's disease
CM026132.1.543	17	5	1	1	3.4	1	3.4	0.445652	0.659403	PO14	gi|808145175|ref|XP_012173833.1|	189	E:1e-48	uncharacterized protein LOC100642427 [Bombus terrestris]	PO14_NASVI	59.3	E:5e-08	PO14_NASVI	58.5	E:8e-08	.	.	.	GO:0004519|endonuclease activity;GO:0003964|RNA-directed DNA polymerase activity	.	.	.
CM026132.1.59	1	1	3	11	1	0.272727	3.66667	0.45	0.684174	TRPL	gi|815912620|ref|XP_012241702.1|	1938	E:0	transient-receptor-potential-like protein [Bombus impatiens]	TRPL_DROME	887	E:0	TRPL_DROME	1018	E:0	ENOG410XQ0Y	Transient receptor potential cation channel subfamily C member	GO:0007589|body fluid secretion;GO:0070588|calcium ion transmembrane transport;GO:0006816|calcium ion transport;GO:0019722|calcium-mediated signaling;GO:0006812|cation transport;GO:0071454|cellular response to anoxia;GO:0050908|detection of light stimulus involved in visual perception;GO:0006811|ion transport;GO:0006828|manganese ion transport;GO:0007603|phototransduction, visible light;GO:005148…	GO:0005262|calcium channel activity;GO:0005516|calmodulin binding;GO:0005261|cation channel activity;GO:0042802|identical protein binding;GO:0015075|ion transmembrane transporter activity;GO:0010461|light-activated ion channel activity;GO:0046982|protein heterodimerization activity;GO:0015279|store-operated calcium channel activityGO:0005515|protein binding;GO:0005216|ion channel activity	GO:0034703|cation channel complex;GO:0030425|dendrite;GO:0016027|inaD signaling complex;GO:0016021|integral component of membrane;GO:0005887|integral component of plasma membrane;GO:0005622|intracellular;GO:0005886|plasma membrane;GO:0016028|rhabdomere;GO:0035997|rhabdomere microvillus membraneGO:0016020|membrane	K13803|TRPL; transient-receptor-potential-like protein	map04745|Phototransduction - fly
CM026135.1.681	11	3	1	1	3.66667	1	3.66667	0.45	0.684174	.	gi|156370110|ref|XP_001628315.1|	81.6	E:2e-15	predicted protein [Nematostella vectensis]	.	.	.	.	.	.	.	.	.	.	.	.	.
CM026131.1.266	5	4	10	16	1.25	0.625	2	0.450501	0.420985	ODPA	gi|815924209|ref|XP_012246804.1|	1857	E:0	uncharacterized protein LOC100743041 isoform X1 [Bombus impatiens]	ODPA_BOVIN	368	E:2e-113	ODPA_BOVIN	366	E:9e-113	COG1071	Dehydrogenase	GO:0006086|acetyl-CoA biosynthetic process from pyruvate;GO:0006006|glucose metabolic process;GO:0061732|mitochondrial acetyl-CoA biosynthetic process from pyruvate;GO:0006099|tricarboxylic acid cycleGO:0008152|metabolic process	GO:0004739|pyruvate dehydrogenase (acetyl-transferring) activity;GO:0034604|pyruvate dehydrogenase (NAD+) activity;GO:0004738|pyruvate dehydrogenase activityGO:0016624|oxidoreductase activity, acting on the aldehyde or oxo group of donors, disulfide as acceptor	GO:0005759|mitochondrial matrix;GO:0005739|mitochondrion;GO:0043209|myelin sheath;GO:0005730|nucleolus;GO:0045254|pyruvate dehydrogenase complex	K00161|PDHA, pdhA; pyruvate dehydrogenase E1 component alpha subunit [EC:1.2.4.1]	map00620|Pyruvate metabolism;map04066|HIF-1 signaling pathway;map00020|Citrate cycle (TCA cycle);map01200|Carbon metabolism;map00010|Glycolysis / Gluconeogenesis;map05230|Central carbon metabolism in cancer;map01110|Biosynthesis of secondary metabolites;map01100|Metabolic pathways;map01120|Microbial metabolism in diverse environments;map04922|Glucagon signaling pathway;map01130|Biosynthesis of an…
CM026134.1.947	17	3	14	5	5.66667	2.8	2.02381	0.450576	0.427797	JERKL	gi|808145183|ref|XP_012173837.1|	253	E:3e-75	jerky protein homolog-like [Bombus terrestris]	JERKL_MOUSE	90.5	E:3e-18	JERKL_MOUSE	90.5	E:3e-18	ENOG4110CDI	tigger transposable element derived	.	GO:0003677|DNA bindingGO:0003676|nucleic acid binding	GO:0005634|nucleus	.	.
CM026126.1.81	8	2	1	1	4	1	4	0.454545	0.710492	.	gi|815928572|ref|XP_012248759.1|	46.6	E:3e-14	uncharacterized protein LOC105681878, partial [Bombus impatiens]	.	.	.	.	.	.	.	.	.	.	.	.	.
CM026133.1.407	1	1	2	8	1	0.25	4	0.454545	0.710492	PTH1R	gi|808129611|ref|XP_012167625.1|	902	E:0	secretin receptor [Bombus terrestris]	PTH1R_DIDVI	182	E:8e-49	PTH1R_DIDVI	231	E:1e-66	.	.	GO:0007188|adenylate cyclase-modulating G-protein coupled receptor signaling pathway;GO:0007166|cell surface receptor signaling pathwayGO:0007186|G-protein coupled receptor signaling pathway	GO:0004991|parathyroid hormone receptor activity;GO:0017046|peptide hormone binding;GO:0043621|protein self-associationGO:0004930|G-protein coupled receptor activity	GO:0005887|integral component of plasma membraneGO:0016020|membrane;GO:0016021|integral component of membrane	.	.
CM026125.1.746	4	1	1	2	4	0.5	8	0.464286	0.855246	LNPB	gi|1185555306|ref|XP_020720919.1|	485	E:6e-166	protein lunapark-B isoform X3 [Bombus terrestris]	LNPB_TAKRU	155	E:1e-42	LNPB_TAKRU	156	E:7e-43	ENOG4111I2R	kiaa1715	GO:0071787|endoplasmic reticulum tubular network formation;GO:0071788|endoplasmic reticulum tubular network maintenance	GO:0046872|metal ion binding	GO:0098826|endoplasmic reticulum tubular network membrane;GO:0016021|integral component of membrane	.	.
CM026128.1.752	2	1	1	4	2	0.25	8	0.464286	0.855246	SHAKB	gi|915662998|gb|KOC65366.1|	268	E:1e-83	Innexin shaking-B [Habropoda laboriosa]	SHAKB_AEDAE	94	E:2e-21	SHAKB_AEDAE	94.7	E:1e-21	ENOG410XQIC	gap junction assembly	GO:0016264|gap junction assembly;GO:0006811|ion transport;GO:0009416|response to light stimulus	GO:0005243|gap junction channel activity;GO:0009881|photoreceptor activity	GO:0005921|gap junction;GO:0016021|integral component of membrane;GO:0005886|plasma membraneGO:0005921|gap junction	.	.
CM026130.1.572	2	1	1	4	2	0.25	8	0.464286	0.855246	TGRM1	gi|815895064|ref|XP_012241239.1|	1223	E:0	uncharacterized protein LOC100741806 [Bombus impatiens]	TGRM1_HUMAN	75.5	E:1e-12	TGRM1_MOUSE	90.1	E:3e-17	ENOG410XSBP	family with sequence similarity 179, member	GO:0035082|axoneme assembly;GO:1905515|non-motile cilium assembly;GO:0031116|positive regulation of microtubule polymerization	.	GO:0036064|ciliary basal body;GO:0005929|cilium;GO:0005737|cytoplasm	.	.
CM026133.1.455	2	1	1	4	2	0.25	8	0.464286	0.855246	SGF1	gi|815893529|ref|XP_012246619.1|	661	E:0	LOW QUALITY PROTEIN: silk gland factor 1 [Bombus impatiens]	SGF1_BOMMO	267	E:5e-81	SGF1_BOMMO	285	E:8e-88	COG5025	forkhead box	GO:0006351|transcription, DNA-templatedGO:0006355|regulation of transcription, DNA-templated	GO:0019904|protein domain specific binding;GO:0043565|sequence-specific DNA binding;GO:0003700|transcription factor activity, sequence-specific DNA binding;GO:0008134|transcription factor bindingGO:0008134|transcription factor binding;GO:0019904|protein domain specific binding;GO:0003700|transcription factor activity, sequence-specific DNA binding;GO:0043565|sequence-specific DNA binding	GO:0005634|nucleus	K08035|FOXA2, HNF3B; forkhead box protein A2, hepatocyte nuclear factor 3-beta	map04950|Maturity onset diabetes of the young
CM026140.1.235	2	1	1	4	2	0.25	8	0.464286	0.855246	NXF1	gi|340726754|ref|XP_003401718.1|	1069	E:0	nuclear RNA export factor 1 [Bombus terrestris]	NXF1_COTJA	160	E:3e-41	NXF1_COTJA	160	E:3e-41	.	.	GO:0006406|mRNA export from nucleusGO:0006406|mRNA export from nucleus;GO:0051028|mRNA transport	GO:0003723|RNA bindingGO:0003723|RNA binding	GO:0005737|cytoplasm;GO:0016607|nuclear speckGO:0005634|nucleus;GO:0005737|cytoplasm	.	.
CM026130.1.437	1	1	1	5	1	0.2	5	0.464286	0.768394	UBE3A	gi|1241832698|gb|PBC29038.1|	1770	E:0	Ubiquitin-protein ligase E3A [Apis cerana cerana]	UBE3A_HUMAN	779	E:0	UBE3A_HUMAN	789	E:0	COG5021	ubiquitin protein ligase	GO:0030521|androgen receptor signaling pathway;GO:0007420|brain development;GO:0001541|ovarian follicle development;GO:0014068|positive regulation of phosphatidylinositol 3-kinase signaling;GO:0031398|positive regulation of protein ubiquitination;GO:0045944|positive regulation of transcription from RNA polymerase II promoter;GO:0060736|prostate gland growth;GO:0051865|protein autoubiquitination;G…	GO:0046872|metal ion binding;GO:0003713|transcription coactivator activity;GO:0061630|ubiquitin protein ligase activity;GO:0004842|ubiquitin-protein transferase activityGO:0004842|ubiquitin-protein transferase activity	GO:0005737|cytoplasm;GO:0005829|cytosol;GO:0005634|nucleus;GO:0000502|proteasome complex	K10587|UBE3A, E6AP; ubiquitin-protein ligase E3 A [EC:2.3.2.26]	map05203|Viral carcinogenesis;map04120|Ubiquitin mediated proteolysis
CM026131.1.434	5	1	1	1	5	1	5	0.464286	0.768394	C15A1	gi|350396980|ref|XP_003484728.1|	911	E:0	methyl farnesoate epoxidase [Bombus impatiens]	C15A1_DIPPU	450	E:7e-152	C15A1_DIPPU	451	E:2e-152	.	.	GO:0006718|juvenile hormone biosynthetic processGO:0055114|oxidation-reduction process	GO:0020037|heme binding;GO:0005506|iron ion binding;GO:0016709|oxidoreductase activity, acting on paired donors, with incorporation or reduction of molecular oxygen, NAD(P)H as one donor, and incorporation of one atom of oxygenGO:0005506|iron ion binding;GO:0016705|oxidoreductase activity, acting on paired donors, with incorporation or reduction of molecular oxygen;GO:0020037|heme binding	.	K14937|CYP15A1_C1; methyl farnesoate epoxidase / farnesoate epoxidase [EC:1.14.13.202 1.14.13.203]	map00981|Insect hormone biosynthesis
CM026132.1.258	1	1	1	5	1	0.2	5	0.464286	0.768394	GA2PE	gi|815906252|ref|XP_012238942.1|	556	E:0	GAS2-like protein pickled eggs isoform X2 [Bombus impatiens]	GA2PE_DROME	57.8	E:8e-08	GA2PE_DROME	57.4	E:8e-08	ENOG410XQ3S	Growth arrest-specific 2 like	GO:0045746|negative regulation of Notch signaling pathway;GO:0030707|ovarian follicle cell development;GO:0030713|ovarian follicle cell stalk formation	GO:0008017|microtubule binding	GO:0005938|cell cortex;GO:0005856|cytoskeleton	.	.
CM026132.1.540	5	1	1	1	5	1	5	0.464286	0.768394	.	gi|751233734|ref|XP_011170560.1|	60.8	E:5e-13	PREDICTED: uncharacterized protein LOC105203460, partial [Solenopsis invicta]	.	.	.	.	.	.	.	.	.	.	.	.	.
CM026134.1.248	5	1	1	1	5	1	5	0.464286	0.768394	DNAT	gi|815898626|ref|XP_012249981.1|	324	E:3e-109	dopamine N-acetyltransferase isoform X1 [Bombus impatiens]	DNAT_DROME	103	E:2e-25	DNAT_DROME	104	E:2e-25	ENOG4111REY		GO:0006584|catecholamine metabolic process;GO:0048066|developmental pigmentation;GO:0042420|dopamine catabolic process;GO:0030187|melatonin biosynthetic process;GO:0046334|octopamine catabolic process;GO:0045187|regulation of circadian sleep/wake cycle, sleep;GO:0042429|serotonin catabolic process;GO:0030431|sleep	GO:0004059|aralkylamine N-acetyltransferase activity;GO:0004060|arylamine N-acetyltransferase activity;GO:0008080|N-acetyltransferase activity	GO:0005737|cytoplasm	K00669|AANAT; arylalkylamine N-acetyltransferase [EC:2.3.1.87]	map01100|Metabolic pathways;map00380|Tryptophan metabolism
CM026142.1.127	19	30	2	7	0.633333	0.285714	2.21667	0.464656	0.47758	RSF1	gi|1185567071|ref|XP_012173674.2|	6454	E:0	LOW QUALITY PROTEIN: titin homolog [Bombus terrestris]	RSF1_HUMAN	157	E:2e-36	RSF1_HUMAN	163	E:2e-38	ENOG410YTDT	remodeling and spacing factor 1	GO:0034080|CENP-A containing nucleosome assembly;GO:0006338|chromatin remodeling;GO:0016569|covalent chromatin modification;GO:0006352|DNA-templated transcription, initiation;GO:0043392|negative regulation of DNA binding;GO:0045892|negative regulation of transcription, DNA-templated;GO:0006334|nucleosome assembly;GO:0016584|nucleosome positioning;GO:0045893|positive regulation of transcription, D…	GO:0042393|histone binding;GO:0046872|metal ion binding	GO:0005654|nucleoplasm;GO:0005634|nucleus;GO:0031213|RSF complex	K11657|RSF1; remodeling and spacing factor 1	.
CM026127.1.771	1	1	4	13	1	0.307692	3.25	0.467836	0.643683	SPIN	gi|350417632|ref|XP_003491517.1|	1050	E:0	protein spinster isoform X2 [Bombus impatiens]	SPIN_DROME	575	E:0	SPIN_DROME	576	E:0	COG0477	major facilitator Superfamily	GO:0009267|cellular response to starvation;GO:0007619|courtship behavior;GO:0006897|endocytosis;GO:0008333|endosome to lysosome transport;GO:0010001|glial cell differentiation;GO:0008347|glial cell migration;GO:0035193|larval central nervous system remodeling;GO:0040011|locomotion;GO:0007040|lysosome organization;GO:0090099|negative regulation of decapentaplegic signaling pathway;GO:0045476|nurse…	GO:0046624|sphingolipid transporter activityGO:0005215|transporter activity;GO:0022857|transmembrane transporter activity	GO:0016021|integral component of membrane;GO:0031902|late endosome membrane;GO:0005765|lysosomal membrane;GO:0045202|synapse;GO:0031982|vesicleGO:0016020|membrane;GO:0016021|integral component of membrane	.	.
CM026135.1.806	1	1	4	13	1	0.307692	3.25	0.467836	0.643683	SNX25	gi|350414888|ref|XP_003490457.1|	1734	E:0	sorting nexin-25 isoform X1 [Bombus impatiens]	SNX25_HUMAN	525	E:2e-166	SNX25_HUMAN	532	E:2e-169	ENOG410XQM8	sorting nexin	GO:0060394|negative regulation of pathway-restricted SMAD protein phosphorylation;GO:0030512|negative regulation of transforming growth factor beta receptor signaling pathway;GO:0015031|protein transport;GO:0032801|receptor catabolic processGO:0006412|translation	GO:0035091|phosphatidylinositol binding;GO:0034713|type I transforming growth factor beta receptor bindingGO:0003735|structural constituent of ribosome;GO:0035091|phosphatidylinositol binding	GO:0010008|endosome membrane;GO:0043231|intracellular membrane-bounded organelleGO:0005622|intracellular;GO:0005840|ribosome	K17887|SNX25, MDM1; sorting nexin-25	.
CM026137.1.21	13	4	1	1	3.25	1	3.25	0.467836	0.643683	.	gi|1059225336|ref|XP_017758217.1|	146	E:9e-37	PREDICTED: uncharacterized protein LOC108549377 [Eufriesea mexicana]	.	.	.	.	.	.	.	.	.	.	.	.	.
CM026135.1.894	1	4	1	13	0.25	0.0769231	3.25	0.467836	0.643683	BJSB2	gi|815906787|ref|XP_012239178.1|	1226	E:0	allergen Cr-PI-like isoform X1 [Bombus impatiens]	BJSB2_TRINI	236	E:6e-64	HEXA_BLADI	315	E:2e-91	.	.	.	GO:0045735|nutrient reservoir activity	GO:0005615|extracellular space	.	.
CM026134.1.846	16	3	17	7	5.33333	2.42857	2.19608	0.470134	0.472683	.	gi|1366133538|ref|XP_024227000.1|	130	E:8e-50	uncharacterized protein LOC105681543 [Bombus impatiens]	.	.	.	.	.	.	.	.	.	.	.	.	.
CM026140.1.131	19	13	19	20	1.46154	0.95	1.53846	0.474336	0.24728	MDN1	gi|808143680|ref|XP_012173203.1|	5506	E:0	midasin [Bombus terrestris]	MDN1_HUMAN	360	E:7e-98	MDN1_HUMAN	868	E:0	COG5271	Nuclear chaperone required for maturation and nuclear export of pre-60S ribosome subunits (By similarity)	GO:0006461|protein complex assembly;GO:0000027|ribosomal large subunit assembly;GO:0006364|rRNA processingGO:0006412|translation	GO:0005524|ATP binding;GO:0016887|ATPase activity;GO:0051082|unfolded protein bindingGO:0005524|ATP binding;GO:0016887|ATPase activity;GO:0003735|structural constituent of ribosome	GO:0005829|cytosol;GO:0045111|intermediate filament cytoskeleton;GO:0016020|membrane;GO:0005730|nucleolus;GO:0005634|nucleus;GO:0030687|preribosome, large subunit precursorGO:0005622|intracellular;GO:0005840|ribosome	K14572|MDN1, REA1; midasin	map03008|Ribosome biogenesis in eukaryotes
CM026135.1.766	4	16	7	47	0.25	0.148936	1.67857	0.47449	0.31011	DYH3	gi|1185558405|ref|XP_003399457.3|	7697	E:0	dynein heavy chain 3, axonemal isoform X2 [Bombus terrestris]	DYH3_HUMAN	4031	E:0	DYH3_HUMAN	4205	E:0	COG5245	heavy chain	GO:0003341|cilium movement;GO:0060285|cilium-dependent cell motility;GO:0036159|inner dynein arm assemblyGO:0007018|microtubule-based movement	GO:0005524|ATP binding;GO:0008569|ATP-dependent microtubule motor activity, minus-end-directed;GO:0045505|dynein intermediate chain binding;GO:0045503|dynein light chain binding;GO:0051959|dynein light intermediate chain binding;GO:0003777|microtubule motor activityGO:0005524|ATP binding;GO:0016887|ATPase activity;GO:0003777|microtubule motor activity	GO:0005858|axonemal dynein complex;GO:0005737|cytoplasm;GO:0036156|inner dynein arm;GO:0005874|microtubuleGO:0030286|dynein complex	K10408|DNAH; dynein heavy chain, axonemal	map05016|Huntington's disease
CM026130.1.16	6	15	3	14	0.4	0.214286	1.86667	0.475707	0.379627	FBN2	gi|1185550525|ref|XP_020723285.1|	4366	E:0	fibrillin-1 [Bombus terrestris]	FBN2_HUMAN	669	E:0	FBN2_HUMAN	705	E:0	ENOG410XSTY	Latent transforming growth factor beta binding protein 2	GO:0060346|bone trabecula formation;GO:0043010|camera-type eye development;GO:0048048|embryonic eye morphogenesis;GO:0030326|embryonic limb morphogenesis;GO:0022617|extracellular matrix disassembly;GO:0030198|extracellular matrix organization;GO:0030501|positive regulation of bone mineralization;GO:0045669|positive regulation of osteoblast differentiation;GO:0090287|regulation of cellular respons…	GO:0005509|calcium ion binding;GO:0030023|extracellular matrix constituent conferring elasticity;GO:0005201|extracellular matrix structural constituentGO:0005509|calcium ion binding	GO:0031012|extracellular matrix;GO:0005576|extracellular region;GO:0001527|microfibril;GO:0005578|proteinaceous extracellular matrix	.	.
CM026135.1.755	1	3	1	10	0.333333	0.1	3.33333	0.47619	0.652591	WDR81	gi|1032012620|ref|XP_016772312.1|	3229	E:0	PREDICTED: WD repeat-containing protein 81 [Apis mellifera]	WDR81_MOUSE	437	E:4e-124	WDR81_HUMAN	824	E:0	ENOG410XR4I	WD repeat domain 81	GO:0010923|negative regulation of phosphatase activity	GO:0005515|protein binding	GO:0005739|mitochondrion	K17601|WDR81; WD repeat-containing protein 81	.
CM026139.1.229	1	3	1	10	0.333333	0.1	3.33333	0.47619	0.652591	VPS51	gi|340725463|ref|XP_003401089.1|	1444	E:0	vacuolar protein sorting-associated protein 51 homolog [Bombus terrestris]	VPS51_DROME	745	E:0	VPS51_DROME	790	E:0	ENOG410XPIF	vacuolar protein sorting 51 homolog (S. cerevisiae)	GO:0032456|endocytic recycling;GO:0007030|Golgi organization;GO:0048193|Golgi vesicle transport;GO:0042147|retrograde transport, endosome to Golgi	.	GO:0005829|cytosol;GO:1990745|EARP complex;GO:0000938|GARP complex;GO:0016021|integral component of membraneGO:0017119|Golgi transport complex	.	.
CM026131.1.92	7	2	52	31	3.5	1.67742	2.08654	0.481217	0.444999	.	gi|1366083868|ref|XP_024221801.1|	241	E:2e-73	uncharacterized protein LOC112212450 [Bombus impatiens]	.	.	.	.	.	.	.	.	.	.	.	.	.
CM026131.1.600	3	1	1	3	3	0.333333	9	0.485714	0.87133	NCOA5	gi|808125419|ref|XP_012165805.1|	648	E:0	probable serine/threonine-protein kinase roco9 isoform X1 [Bombus terrestris]	NCOA5_HUMAN	126	E:2e-29	NCOA5_MOUSE	132	E:4e-31	ENOG410XPV4	nuclear pore complex protein	GO:0042593|glucose homeostasis;GO:0046627|negative regulation of insulin receptor signaling pathway;GO:0006355|regulation of transcription, DNA-templated;GO:0006351|transcription, DNA-templated	GO:0003682|chromatin binding;GO:0003723|RNA bindingGO:0003676|nucleic acid binding	GO:0015629|actin cytoskeleton;GO:0005615|extracellular space;GO:0005634|nucleus	.	.
CM026126.1.540	2	1	1	3	2	0.333333	6	0.485714	0.806995	.	gi|340710515|ref|XP_003393833.1|	674	E:0	uncharacterized protein LOC100646053 [Bombus terrestris]	.	.	.	.	.	.	.	.	.	.	.	.	.
CM026137.1.386	3	1	1	2	3	0.5	6	0.485714	0.806995	BOREA	gi|1185561495|ref|XP_020721859.1|	524	E:0	borealin [Bombus terrestris]	BOREA_DROME	60.1	E:5e-09	BOREA_DROME	60.1	E:5e-09	ENOG41125M1	Cell division cycle-associated protein 8	GO:0016572|histone phosphorylation;GO:0045448|mitotic cell cycle, embryonic;GO:0000281|mitotic cytokinesis;GO:0000070|mitotic sister chromatid segregation;GO:0008104|protein localization	GO:0003677|DNA binding	GO:0005938|cell cortex;GO:0000785|chromatin;GO:0032133|chromosome passenger complex;GO:0000775|chromosome, centromeric region;GO:0005634|nucleus;GO:0051233|spindle midzone	.	.
CM026141.1.309	2	1	1	3	2	0.333333	6	0.485714	0.806995	.	gi|1387137021|ref|XP_024885643.1|	89.7	E:2e-17	trichohyalin-like [Temnothorax curvispinosus]	.	.	.	.	.	.	.	.	.	.	.	.	.
CM026127.1.765	1	3	2	15	0.333333	0.133333	2.5	0.488722	0.536788	ATK	gi|340712281|ref|XP_003394690.1|	1335	E:0	leucine-rich repeat-containing protein 15 isoform X1 [Bombus terrestris]	ATK_DROME	124	E:5e-28	ATK_DROME	125	E:2e-28	COG4886	leucine Rich Repeat	GO:0060271|cilium assembly;GO:0040011|locomotion;GO:0050896|response to stimulus;GO:0007423|sensory organ development	GO:0005515|protein binding	GO:0005737|cytoplasm;GO:0031012|extracellular matrix;GO:0005578|proteinaceous extracellular matrix	.	.
CM026133.1.773	15	3	2	1	5	2	2.5	0.488722	0.536788	.	gi|1351626158|ref|XP_024081556.1|	75.9	E:1e-12	uncharacterized protein LOC106664782 [Cimex lectularius]	.	.	.	.	.	.	.	.	.	.	.	.	.
CM026137.1.496	2	2	1	6	1	0.166667	6	0.490909	0.806995	PAN2	gi|340723534|ref|XP_003400144.1|	2602	E:0	PAB-dependent poly(A)-specific ribonuclease subunit PAN2 isoform X2 [Bombus terrestris]	PAN2_CHICK	531	E:1e-164	PAN2_CHICK	532	E:5e-165	COG0847	DNA polymerase iii	GO:0006397|mRNA processing;GO:0000289|nuclear-transcribed mRNA poly(A) tail shorteningGO:0016579|protein deubiquitination	GO:0000175|3'-5'-exoribonuclease activity;GO:0003676|nucleic acid binding;GO:0004535|poly(A)-specific ribonuclease activityGO:0036459|thiol-dependent ubiquitinyl hydrolase activity	GO:0005634|nucleus;GO:0000932|P-body;GO:0031251|PAN complex	K12571|PAN2; PAB-dependent poly(A)-specific ribonuclease subunit 2 [EC:3.1.13.4]	map03018|RNA degradation
JACXIN010004727.1.42	6	2	1	2	3	0.5	6	0.490909	0.806995	Y2R2	gi|1059211787|ref|XP_017752946.1|	60.5	E:2e-08	PREDICTED: uncharacterized protein LOC108545708 [Eufriesea mexicana]	Y2R2_DROME	53.1	E:3e-07	Y2R2_DROME	52.8	E:3e-07	.	.	.	.	.	.	.
CM026125.1.586	7	2	1	1	3.5	1	3.5	0.490909	0.669134	.	gi|815920371|ref|XP_012245121.1|	813	E:0	uncharacterized protein LOC105681225 [Bombus impatiens]	.	.	.	.	.	.	.	.	.	.	.	.	.
CM026131.1.435	1	2	1	7	0.5	0.142857	3.5	0.490909	0.669134	CP305	gi|340716363|ref|XP_003396668.1|	894	E:0	probable cytochrome P450 305a1 [Bombus terrestris]	CP305_DROME	300	E:1e-93	CP305_DROME	319	E:5e-101	COG2124	Cytochrome p450	GO:0055114|oxidation-reduction process	GO:0020037|heme binding;GO:0005506|iron ion binding;GO:0004497|monooxygenase activity;GO:0016705|oxidoreductase activity, acting on paired donors, with incorporation or reduction of molecular oxygenGO:0005506|iron ion binding;GO:0016705|oxidoreductase activity, acting on paired donors, with incorporation or reduction of molecular oxygen;GO:0020037|heme binding	GO:0005789|endoplasmic reticulum membrane;GO:0031090|organelle membrane	.	.
CM026131.1.474	1	2	1	7	0.5	0.142857	3.5	0.490909	0.669134	PP4R1	gi|808125056|ref|XP_012165642.1|	1477	E:0	serine/threonine-protein phosphatase 4 regulatory subunit 1 isoform X2 [Bombus terrestris]	PP4R1_MOUSE	273	E:5e-77	PP4R1_MOUSE	275	E:1e-77	ENOG410XQII	phosphatase 4, regulatory subunit	GO:0007165|signal transduction	GO:0019888|protein phosphatase regulator activity	GO:0030289|protein phosphatase 4 complex	K15424|PPP4R1; serine/threonine-protein phosphatase 4 regulatory subunit 1	.
CM026137.1.35	12	4	14	9	3	1.55556	1.92857	0.49462	0.39954	.	gi|808133995|ref|XP_012169488.1|	102	E:2e-21	uncharacterized protein LOC105666270 [Bombus terrestris]	.	.	.	.	.	.	.	.	.	.	.	.	.
CM026135.1.687	10	10	5	9	1	0.555556	1.8	0.495297	0.35665	NRF6	gi|1366080240|ref|XP_024221378.1|	2495	E:0	uncharacterized protein LOC100748921 [Bombus impatiens]	NRF6_CAEEL	174	E:5e-43	NRF6_CAEEL	169	E:1e-41	ENOG410YD1T	nose resistant to fluoxetine protein 6-like	GO:0006869|lipid transport;GO:0007275|multicellular organism development	GO:0008289|lipid binding;GO:0016747|transferase activity, transferring acyl groups other than amino-acyl groupsGO:0016747|transferase activity, transferring acyl groups other than amino-acyl groups	GO:0016021|integral component of membrane	.	.
CM026140.1.57	25	11	30	19	2.27273	1.57895	1.43939	0.495619	0.195474	PO11	gi|1059225336|ref|XP_017758217.1|	304	E:1e-89	PREDICTED: uncharacterized protein LOC108549377 [Eufriesea mexicana]	PO11_BRACO	120	E:4e-26	PO11_BRACO	119	E:8e-26	.	.	.	GO:0004519|endonuclease activity;GO:0003964|RNA-directed DNA polymerase activity	.	.	.
CM026126.1.297	1	2	19	77	0.5	0.246753	2.02632	0.495827	0.428505	VIT	gi|350413661|ref|XP_003490068.1|	8586	E:0	uncharacterized protein LOC100740176 [Bombus impatiens]	VIT_FENME	288	E:5e-76	VIT_FENME	293	E:1e-77	.	.	GO:0048477|oogenesisGO:0006869|lipid transport	GO:0008289|lipid binding;GO:0005319|lipid transporter activity;GO:0045735|nutrient reservoir activityGO:0005319|lipid transporter activity	.	.	.
CM026126.1.544	2	2	1	5	1	0.2	5	0.5	0.768394	.	gi|340710529|ref|XP_003393840.1|	442	E:4e-155	uncharacterized protein LOC100646858 [Bombus terrestris]	.	.	.	.	.	.	.	.	.	.	.	.	.
CM026133.1.384	2	2	1	5	1	0.2	5	0.5	0.768394	NKAIN	gi|1059226726|ref|XP_017758894.1|	1046	E:0	PREDICTED: uncharacterized protein LOC108549841 isoform X2 [Eufriesea mexicana]	NKAIN_DROME	158	E:6e-43	NKAIN_DROME	180	E:4e-47	ENOG410XS8X	Na,K-Atpase Interacting protein	GO:0002028|regulation of sodium ion transport	.	GO:0016021|integral component of membrane;GO:0005886|plasma membrane	.	.
CM026134.1.416	2	1	2	5	2	0.4	5	0.5	0.768394	SP88E	gi|340719984|ref|XP_003398424.1|	883	E:0	serine protease inhibitor 88Ea [Bombus terrestris]	SP88E_DROME	238	E:1e-71	SP88E_DROME	251	E:1e-76	COG4826	serine-type endopeptidase inhibitor activity	GO:0048526|imaginal disc-derived wing expansion;GO:0002376|immune system process;GO:0042438|melanin biosynthetic process;GO:0045861|negative regulation of proteolysis;GO:0045751|negative regulation of Toll signaling pathway	GO:0004867|serine-type endopeptidase inhibitor activity	GO:0005576|extracellular region;GO:0005615|extracellular space	.	.
CM026138.1.303	2	1	2	5	2	0.4	5	0.5	0.768394	APY	gi|350424951|ref|XP_003493965.1|	924	E:0	apyrase [Bombus impatiens]	APY_TABYA	390	E:5e-127	APY_TABYA	431	E:4e-143	.	.	GO:0009166|nucleotide catabolic processGO:0009166|nucleotide catabolic process	GO:0102490|8-oxo-dGTP phosphohydrolase activity;GO:0005524|ATP binding;GO:0016788|hydrolase activity, acting on ester bonds;GO:0046872|metal ion bindingGO:0016787|hydrolase activity	GO:0005576|extracellular region	.	.
CM026126.1.614	17	4	18	8	4.25	2.25	1.88889	0.504726	0.386925	CTR9	gi|808116248|ref|XP_012175579.1|	1711	E:0	RNA polymerase-associated protein CTR9 homolog [Bombus terrestris]	CTR9_XENLA	1272	E:0	CTR9_MOUSE	1299	E:0	COG0457	repeat-containing protein	GO:0001832|blastocyst growth;GO:0071222|cellular response to lipopolysaccharide;GO:0001711|endodermal cell fate commitment;GO:0033523|histone H2B ubiquitination;GO:0080182|histone H3-K4 trimethylation;GO:0010390|histone monoubiquitination;GO:0001826|inner cell mass cell differentiation;GO:0070102|interleukin-6-mediated signaling pathway;GO:0007259|JAK-STAT cascade;GO:1900364|negative regulation o…	GO:0000993|RNA polymerase II core binding;GO:0042169|SH2 domain bindingGO:0005515|protein binding	GO:0016593|Cdc73/Paf1 complex;GO:0016607|nuclear speck;GO:0005654|nucleoplasm;GO:0005634|nucleus;GO:0035327|transcriptionally active chromatin	K15176|CTR9; RNA polymerase-associated protein CTR9	.
CM026137.1.533	1	1	3	9	1	0.333333	3	0.505495	0.61399	MTP	gi|1366130953|ref|XP_024226672.1|	1708	E:0	microsomal triglyceride transfer protein large subunit isoform X2 [Bombus impatiens]	MTP_MESAU	268	E:9e-75	MTP_MESAU	275	E:4e-77	.	.	GO:0015914|phospholipid transport;GO:0034377|plasma lipoprotein particle assembly;GO:0034197|triglyceride transportGO:0006869|lipid transport	GO:0008289|lipid binding;GO:0005548|phospholipid transporter activity;GO:0046982|protein heterodimerization activityGO:0005319|lipid transporter activity	GO:0005783|endoplasmic reticulum	.	.
CM026131.1.938	1	3	2	14	0.333333	0.142857	2.33333	0.508772	0.503701	TCRG1	gi|925680510|gb|KOX77315.1|	915	E:0	Transcription elongation regulator 1 [Melipona quadrifasciata]	TCRG1_MOUSE	236	E:3e-62	TCRG1_MOUSE	338	E:8e-96	ENOG410XPZW	transcription elongation regulator	GO:0000122|negative regulation of transcription from RNA polymerase II promoter;GO:0006351|transcription, DNA-templated	GO:0070064|proline-rich region binding;GO:0003723|RNA binding;GO:0001103|RNA polymerase II repressing transcription factor binding;GO:0001106|RNA polymerase II transcription corepressor activity;GO:0003700|transcription factor activity, sequence-specific DNA bindingGO:0005515|protein binding	GO:0005654|nucleoplasm	K12824|TCERG1, CA150; transcription elongation regulator 1	map03040|Spliceosome
CM026136.1.127	2	1	3	7	2	0.428571	4.66667	0.51049	0.751851	.	gi|808135065|ref|XP_012169956.1|	556	E:0	uncharacterized protein LOC100649939 [Bombus terrestris]	.	.	.	.	.	.	.	.	.	.	.	.	.
CM026138.1.330	19	3	3	1	6.33333	3	2.11111	0.510702	0.451459	PAPD1	gi|1366135906|ref|XP_024227284.1|	779	E:0	poly(A) RNA polymerase, mitochondrial [Bombus impatiens]	PAPD1_DROME	254	E:6e-75	PAPD1_DROME	254	E:6e-75	COG5260	domain) containing	GO:0097222|mitochondrial mRNA polyadenylation;GO:0006378|mRNA polyadenylation;GO:0036416|tRNA stabilization	GO:0005524|ATP binding;GO:0046872|metal ion binding;GO:1990817|RNA adenylyltransferase activity;GO:0003723|RNA binding	GO:0005739|mitochondrion	K18060|MTPAP; poly(A) RNA polymerase, mitochondrial [EC:2.7.7.19]	.
CM026125.1.730	10	4	18	13	2.5	1.38462	1.80556	0.513363	0.35863	.	gi|808145175|ref|XP_012173833.1|	216	E:6e-106	uncharacterized protein LOC100642427 [Bombus terrestris]	.	.	.	.	.	.	.	.	.	.	.	.	.
CM026132.1.20	10	5	12	10	2	1.2	1.66667	0.514394	0.305182	.	gi|815912562|ref|XP_012241677.1|	1764	E:0	uncharacterized protein LOC100740022 isoform X1 [Bombus impatiens]	.	.	.	.	.	.	.	.	.	.	.	.	.
CM026134.1.845	10	2	2	1	5	2	2.5	0.516484	0.536788	.	gi|815928643|ref|XP_012248790.1|	103	E:8e-31	uncharacterized protein LOC105681888 [Bombus impatiens]	.	.	.	.	.	.	.	.	.	.	.	.	.
CM026126.1.461	9	2	2	2	4.5	1	4.5	0.516484	0.74266	TYDP1	gi|350415522|ref|XP_003490669.1|	1242	E:0	probable tyrosyl-DNA phosphodiesterase [Bombus impatiens]	TYDP1_DROME	388	E:4e-124	TYDP1_DROME	414	E:3e-134	ENOG410XQPZ	tyrosylDNA phosphodiesterase	GO:0007417|central nervous system development;GO:0006281|DNA repair;GO:0006302|double-strand break repair;GO:0045197|establishment or maintenance of epithelial cell apical/basal polarity;GO:0000012|single strand break repairGO:0006281|DNA repair	GO:0017005|3'-tyrosyl-DNA phosphodiesterase activity;GO:0003690|double-stranded DNA binding;GO:0004527|exonuclease activity;GO:0003697|single-stranded DNA bindingGO:0008081|phosphoric diester hydrolase activity	GO:0005737|cytoplasm;GO:0005634|nucleusGO:0005634|nucleus	K10862|TDP1; tyrosyl-DNA phosphodiesterase 1 [EC:3.1.4.-]	.
CM026127.1.662	2	1	4	9	2	0.444444	4.5	0.517857	0.74266	.	gi|350405152|ref|XP_003487342.1|	280	E:3e-85	neurofilament heavy polypeptide [Bombus impatiens]	.	.	.	.	.	.	.	.	.	.	.	.	.
CM026141.1.266	10	5	14	12	2	1.16667	1.71429	0.519407	0.324482	FACR1	gi|815898171|ref|XP_012249784.1|	660	E:0	putative fatty acyl-CoA reductase CG5065 isoform X2 [Bombus impatiens]	FACR1_MOUSE	252	E:5e-75	FACR1_MOUSE	253	E:2e-75	ENOG410XS7R	fatty-acyl-CoA reductase (alcohol-forming) activity	GO:0008611|ether lipid biosynthetic process;GO:0046474|glycerophospholipid biosynthetic process;GO:0035336|long-chain fatty-acyl-CoA metabolic process;GO:0010025|wax biosynthetic process	GO:0080019|fatty-acyl-CoA reductase (alcohol-forming) activity;GO:0050062|long-chain-fatty-acyl-CoA reductase activityGO:0003824|catalytic activity;GO:0050662|coenzyme binding	GO:0005779|integral component of peroxisomal membrane;GO:0005778|peroxisomal membrane;GO:0005777|peroxisome	K13356|FAR; fatty acyl-CoA reductase [EC:1.2.1.-]	map00073|Cutin, suberine and wax biosynthesis;map04146|Peroxisome
CM026129.1.715	13	12	6	10	1.08333	0.6	1.80556	0.52237	0.35863	.	gi|1366098486|ref|XP_024223485.1|	2240	E:0	uncharacterized protein PFB0145c-like [Bombus impatiens]	.	.	.	.	.	.	.	.	.	.	.	.	.
CM026130.1.533	6	3	1	2	2	0.5	4	0.522727	0.710492	KATL2	gi|815894908|ref|XP_003484866.2|	853	E:0	katanin p60 ATPase-containing subunit A-like 2 [Bombus impatiens]	KATL2_MOUSE	301	E:5e-94	KATL2_MOUSE	317	E:7e-100	ENOG410XPN7	katanin p60	GO:0006281|DNA repair;GO:0006310|DNA recombination	GO:0005524|ATP binding;GO:0008568|microtubule-severing ATPase activityGO:0005524|ATP binding;GO:0009378|four-way junction helicase activity	GO:0005737|cytoplasm;GO:0005874|microtubule;GO:0005634|nucleus	K07767|KATNA1; katanin p60 ATPase-containing subunit A1 [EC:3.6.4.3]	.
CM026129.1.305	4	2	1	3	2	0.333333	6	0.52381	0.806995	SPAT7	gi|815917709|ref|XP_003491372.2|	852	E:0	uncharacterized protein LOC100748298 isoform X1 [Bombus impatiens]	SPAT7_RAT	53.1	E:3e-06	SPAT7_RAT	53.5	E:2e-06	ENOG4111WP7	Spermatogenesis associated 7	GO:0045494|photoreceptor cell maintenance;GO:1903621|protein localization to photoreceptor connecting cilium;GO:1903546|protein localization to photoreceptor outer segment;GO:0007283|spermatogenesis	.	GO:0005930|axoneme;GO:0036064|ciliary basal body;GO:0005737|cytoplasm;GO:0015630|microtubule cytoskeleton;GO:0032391|photoreceptor connecting cilium	.	.
CM026131.1.178	4	1	2	3	4	0.666667	6	0.52381	0.806995	LYAR	gi|808124361|ref|XP_012165346.1|	605	E:0	cell growth-regulating nucleolar protein [Bombus terrestris]	LYAR_MOUSE	130	E:2e-32	LYAR_RAT	144	E:1e-37	ENOG411081U	Ly1 antibody reactive homolog (mouse)	.	GO:0046872|metal ion binding;GO:0003676|nucleic acid binding	GO:0005730|nucleolus	K15263|LYER; cell growth-regulating nucleolar protein	.
CM026137.1.118	4	1	2	3	4	0.666667	6	0.52381	0.806995	.	gi|1185553549|ref|XP_020723949.1|	61.6	E:7e-10	uncharacterized protein LOC105667045, partial [Bombus terrestris]	.	.	.	.	.	.	.	.	.	.	.	.	.
CM026140.1.361	3	2	1	4	1.5	0.25	6	0.52381	0.806995	.	gi|808147851|ref|XP_003403214.2|	381	E:9e-132	LOW QUALITY PROTEIN: uncharacterized protein LOC100644990 [Bombus terrestris]	.	.	.	DNAT_DROME	48.1	E:1e-05	ENOG4111REY		GO:0006584|catecholamine metabolic process;GO:0048066|developmental pigmentation;GO:0042420|dopamine catabolic process;GO:0030187|melatonin biosynthetic process;GO:0046334|octopamine catabolic process;GO:0045187|regulation of circadian sleep/wake cycle, sleep;GO:0042429|serotonin catabolic process;GO:0030431|sleep	GO:0004059|aralkylamine N-acetyltransferase activity;GO:0004060|arylamine N-acetyltransferase activity;GO:0008080|N-acetyltransferase activity	GO:0005737|cytoplasm	K00669|AANAT; arylalkylamine N-acetyltransferase [EC:2.3.1.87]	map01100|Metabolic pathways;map00380|Tryptophan metabolism
CM026128.1.239	3	1	2	3	3	0.666667	4.5	0.52381	0.74266	SERC	gi|340713283|ref|XP_003395174.1|	690	E:0	probable phosphoserine aminotransferase [Bombus terrestris]	SERC_DROME	433	E:3e-149	SERC_DROME	478	E:4e-167	COG1932	Catalyzes the reversible conversion of 3- phosphohydroxypyruvate to phosphoserine and of 3-hydroxy-2-oxo-4- phosphonooxybutanoate to phosphohydroxythreonine (By similarity)	GO:0006564|L-serine biosynthetic process	GO:0004648|O-phospho-L-serine:2-oxoglutarate aminotransferase activity	GO:0005737|cytoplasm	K00831|serC, PSAT1; phosphoserine aminotransferase [EC:2.6.1.52]	map01200|Carbon metabolism;map00680|Methane metabolism;map01230|Biosynthesis of amino acids;map00260|Glycine, serine and threonine metabolism;map00750|Vitamin B6 metabolism;map01100|Metabolic pathways;map01120|Microbial metabolism in diverse environments;map01130|Biosynthesis of antibiotics
CM026136.1.386	3	2	1	3	1.5	0.333333	4.5	0.52381	0.74266	.	gi|526117655|ref|NP_001267825.1|	96.3	E:2e-19	silk fibroin 4 precursor [Bombus terrestris]	.	.	.	.	.	.	.	.	.	.	.	.	.
CM026138.1.673	3	2	1	3	1.5	0.333333	4.5	0.52381	0.74266	PLCG1	gi|815898710|ref|XP_012250014.1|	2385	E:0	1-phosphatidylinositol 4,5-bisphosphate phosphodiesterase gamma-1 isoform X1 [Bombus impatiens]	PLCG1_MOUSE	1134	E:0	PLCG1_MOUSE	1185	E:0	ENOG410XPXE	Phospholipase C gamma	GO:0019722|calcium-mediated signaling;GO:0016477|cell migration;GO:0071364|cellular response to epidermal growth factor stimulus;GO:0007173|epidermal growth factor receptor signaling pathway;GO:0001701|in utero embryonic development;GO:0009395|phospholipid catabolic process;GO:0045766|positive regulation of angiogenesis;GO:0043536|positive regulation of blood vessel endothelial cell migration;GO:…	GO:0005509|calcium ion binding;GO:0035254|glutamate receptor binding;GO:0005168|neurotrophin TRKA receptor binding;GO:0004435|phosphatidylinositol phospholipase C activity;GO:0019901|protein kinase binding;GO:0030971|receptor tyrosine kinase binding;GO:0004871|signal transducer activityGO:0005509|calcium ion binding;GO:0005515|protein binding;GO:0004435|phosphatidylinositol phospholipase C activi…	GO:0042995|cell projection;GO:0005911|cell-cell junction;GO:0008180|COP9 signalosome;GO:0005737|cytoplasm;GO:0005829|cytosol;GO:0030027|lamellipodium;GO:0005886|plasma membrane;GO:0001726|ruffle	K01116|PLCG1; phosphatidylinositol phospholipase C, gamma-1 [EC:3.1.4.11]	map04070|Phosphatidylinositol signaling system;map05120|Epithelial cell signaling in Helicobacter pylori infection;map05206|MicroRNAs in cancer;map05200|Pathways in cancer;map04015|Rap1 signaling pathway;map04014|Ras signaling pathway;map05223|Non-small cell lung cancer;map04012|ErbB signaling pathway;map01100|Metabolic pathways;map05169|Epstein-Barr virus infection;map00562|Inositol phosphate me…
CM026126.1.775	2	2	1	4	1	0.25	4	0.52381	0.710492	TMM8A	gi|1366069037|ref|XP_024228421.1|	1497	E:0	post-GPI attachment to proteins factor 6 isoform X2 [Bombus impatiens]	TMM8A_MOUSE	211	E:1e-56	TMM8A_MOUSE	223	E:1e-60	ENOG4111FA8	Transmembrane protein 8B	GO:0007155|cell adhesion	.	GO:0070062|extracellular exosome;GO:0005887|integral component of plasma membrane;GO:0005765|lysosomal membrane;GO:0005886|plasma membrane	.	.
CM026127.1.5	4	1	2	2	4	1	4	0.52381	0.710492	.	gi|326578470|gb|ADZ95818.1|	72.4	E:8e-13	reverse transcriptase, partial [Araschnia levana]	.	.	.	.	.	.	.	.	.	.	.	.	.
CM026127.1.797	2	2	1	4	1	0.25	4	0.52381	0.710492	IFT80	gi|340729084|ref|XP_003402838.1|	1612	E:0	intraflagellar transport protein 80 homolog isoform X1 [Bombus terrestris]	IFT80_HUMAN	694	E:0	IFT80_HUMAN	694	E:0	COG2319	wd repeat	GO:0060271|cilium assembly;GO:0035735|intraciliary transport involved in cilium assembly	GO:0005515|protein binding	GO:0005813|centrosome;GO:0097542|ciliary tip;GO:0005929|cilium;GO:0005737|cytoplasm;GO:0030992|intraciliary transport particle B	.	.
CM026130.1.679	2	1	2	4	2	0.5	4	0.52381	0.710492	SRCA	gi|808123256|ref|XP_012164873.1|	935	E:0	sarcalumenin isoform X1 [Bombus terrestris]	SRCA_CHICK	347	E:2e-107	SRCA_MOUSE	409	E:1e-125	ENOG410XYGB	EH-domain containing	GO:0014873|response to muscle activity involved in regulation of muscle adaptation;GO:0002115|store-operated calcium entry	GO:0005525|GTP binding	GO:0033018|sarcoplasmic reticulum lumen	.	.
CM026132.1.36	4	2	1	2	2	0.5	4	0.52381	0.710492	LSG1	gi|808126465|ref|XP_012166255.1|	925	E:0	large subunit GTPase 1 homolog [Bombus terrestris]	LSG1_DROME	300	E:2e-91	LSG1_DROME	540	E:0	COG1161	Required for a late step of 50S ribosomal subunit assembly. Has GTPase activity (By similarity)	GO:0009267|cellular response to starvation;GO:0007275|multicellular organism development;GO:0051168|nuclear export;GO:0040018|positive regulation of multicellular organism growth;GO:0046626|regulation of insulin receptor signaling pathway;GO:0000054|ribosomal subunit export from nucleus	GO:0005525|GTP binding;GO:0003924|GTPase activityGO:0005525|GTP binding	GO:0015030|Cajal body;GO:0005737|cytoplasm;GO:0005829|cytosol;GO:0005783|endoplasmic reticulum	K14539|LSG1; large subunit GTPase 1 [EC:3.6.1.-]	map03008|Ribosome biogenesis in eukaryotes
CM026133.1.30	4	2	1	2	2	0.5	4	0.52381	0.710492	DAXX	gi|808128829|ref|XP_012167275.1|	1368	E:0	protein PFC0760c [Bombus terrestris]	DAXX_MOUSE	82.4	E:1e-14	DAXX_CANLF	105	E:5e-22	ENOG4111K0B	Death-domain associated protein	GO:0006915|apoptotic process;GO:0071276|cellular response to cadmium ion;GO:0071280|cellular response to copper ion;GO:0072738|cellular response to diamide;GO:0034605|cellular response to heat;GO:1903936|cellular response to sodium arsenite;GO:0034620|cellular response to unfolded protein;GO:0016569|covalent chromatin modification;GO:0045892|negative regulation of transcription, DNA-templated;GO:…	GO:0042803|protein homodimerization activity;GO:0003713|transcription coactivator activity;GO:0008134|transcription factor binding	GO:0000775|chromosome, centromeric region;GO:0005829|cytosol;GO:0005730|nucleolus;GO:0005634|nucleus;GO:0016605|PML body	.	.
CM026133.1.387	2	1	2	4	2	0.5	4	0.52381	0.710492	ACH10	gi|1059226497|ref|XP_017758780.1|	869	E:0	PREDICTED: uncharacterized protein LOC108549775 [Eufriesea mexicana]	ACH10_HUMAN	133	E:8e-32	ACH10_HUMAN	136	E:5e-33	ENOG410XQGR	cholinergic receptor, nicotinic	GO:0050910|detection of mechanical stimulus involved in sensory perception of sound;GO:0042472|inner ear morphogenesis;GO:0007204|positive regulation of cytosolic calcium ion concentration;GO:0042127|regulation of cell proliferation;GO:0007271|synaptic transmission, cholinergicGO:0006811|ion transport	GO:0022848|acetylcholine-gated cation-selective channel activity;GO:0005262|calcium channel activity;GO:0005102|receptor bindingGO:0005230|extracellular ligand-gated ion channel activity	GO:0005892|acetylcholine-gated channel complex;GO:0030424|axon;GO:0030054|cell junction;GO:0016020|membrane;GO:0043204|perikaryon;GO:0045211|postsynaptic membraneGO:0016021|integral component of membrane	K04811|CHRNA10; nicotinic acetylcholine receptor alpha-10	map04080|Neuroactive ligand-receptor interaction
CM026135.1.244	2	2	1	4	1	0.25	4	0.52381	0.710492	METL9	gi|1366063194|ref|XP_024224886.1|	752	E:0	methyltransferase-like protein 9 isoform X2 [Bombus impatiens]	METL9_BOVIN	228	E:1e-69	METL9_BOVIN	228	E:1e-69	ENOG41102YK	methyltransferase like 9	GO:0008152|metabolic process	GO:0008168|methyltransferase activity	.	.	.
CM026136.1.3	4	2	1	2	2	0.5	4	0.52381	0.710492	.	gi|1366083358|ref|XP_024221739.1|	96.3	E:1e-18	uncharacterized protein LOC105680434, partial [Bombus impatiens]	.	.	.	.	.	.	.	.	.	.	.	.	.
CM026136.1.140	2	1	2	4	2	0.5	4	0.52381	0.710492	.	gi|1185560676|ref|XP_020721657.1|	583	E:0	uncharacterized protein LOC110119773 isoform X1 [Bombus terrestris]	.	.	.	.	.	.	.	.	.	.	.	.	.
CM026136.1.403	2	2	1	4	1	0.25	4	0.52381	0.710492	CCD51	gi|815925662|ref|XP_012247450.1|	549	E:0	coiled-coil domain-containing protein 51-like [Bombus impatiens]	CCD51_HUMAN	64.7	E:2e-10	CCD51_HUMAN	90.1	E:5e-19	ENOG4111WD5	Coiled-coil domain containing 51	.	.	GO:0016021|integral component of membrane;GO:0005739|mitochondrion	.	.
JACXIN010004727.1.108	4	1	2	2	4	1	4	0.52381	0.710492	.	gi|1016166394|gb|KZC13556.1|	53.1	E:5e-09	Protein sprint [Dufourea novaeangliae]	.	.	.	.	.	.	.	.	.	.	.	.	.
CM026135.1.40	2	2	2	7	1	0.285714	3.5	0.53007	0.669134	PREB	gi|350401229|ref|XP_003486091.1|	804	E:0	prolactin regulatory element-binding protein [Bombus impatiens]	PREB_MOUSE	191	E:4e-54	PREB_MOUSE	190	E:1e-53	ENOG410XRQK	Prolactin regulatory element binding	GO:0048208|COPII vesicle coating;GO:0006888|ER to Golgi vesicle-mediated transport;GO:0032527|protein exit from endoplasmic reticulum;GO:0009306|protein secretion;GO:0003400|regulation of COPII vesicle coating;GO:0006351|transcription, DNA-templated	GO:0003677|DNA binding;GO:0005096|GTPase activator activity;GO:0051020|GTPase binding;GO:0005090|Sar guanyl-nucleotide exchange factor activity;GO:0003700|transcription factor activity, sequence-specific DNA bindingGO:0005515|protein binding	GO:0070971|endoplasmic reticulum exit site;GO:0000139|Golgi membrane;GO:0030176|integral component of endoplasmic reticulum membrane;GO:0016020|membrane;GO:0005634|nucleus	K14003|PREB, SEC12; prolactin regulatory element-binding protein	map04141|Protein processing in endoplasmic reticulum
CM026126.1.669	2	6	1	12	0.333333	0.0833333	4	0.530827	0.710492	HCFC1	gi|815927674|ref|XP_012248361.1|	2698	E:0	host cell factor isoform X1 [Bombus impatiens]	HCFC1_HUMAN	627	E:0	HCF_DROME	647	E:0	ENOG410Y5AC	release from viral latency	GO:0007049|cell cycle;GO:0006338|chromatin remodeling;GO:0016573|histone acetylation;GO:0043966|histone H3 acetylation;GO:0051568|histone H3-K4 methylation;GO:0043967|histone H4 acetylation;GO:0045927|positive regulation of growth;GO:0045893|positive regulation of transcription, DNA-templated	GO:0003682|chromatin binding;GO:0003713|transcription coactivator activityGO:0005515|protein binding	GO:0005671|Ada2/Gcn5/Ada3 transcription activator complex;GO:0044665|MLL1/2 complex;GO:0044666|MLL3/4 complex;GO:0005634|nucleus;GO:0048188|Set1C/COMPASS complex	K14966|HCFC; host cell factor	map05168|Herpes simplex infection
JACXIN010004703.1.3	12	6	1	2	2	0.5	4	0.530827	0.710492	.	gi|808140853|ref|XP_012171989.1|	68.2	E:1e-09	uncharacterized protein LOC105666509 [Bombus terrestris]	.	.	.	.	.	.	.	.	.	.	.	.	.
CM026132.1.576	16	9	9	8	1.77778	1.125	1.58025	0.533752	0.267184	.	gi|808133995|ref|XP_012169488.1|	110	E:5e-26	uncharacterized protein LOC105666270 [Bombus terrestris]	.	.	.	.	.	.	.	.	.	.	.	.	.
CM026139.1.337	11	7	11	11	1.57143	1	1.57143	0.537128	0.263072	ACOX1	gi|340726292|ref|XP_003401494.1|	1061	E:0	probable peroxisomal acyl-coenzyme A oxidase 1 [Bombus terrestris]	ACOX1_DROME	557	E:0	ACOX1_DROME	557	E:0	COG1960	acyl-CoA dehydrogenase	GO:0006635|fatty acid beta-oxidation;GO:0033539|fatty acid beta-oxidation using acyl-CoA dehydrogenase;GO:0033540|fatty acid beta-oxidation using acyl-CoA oxidase;GO:0019395|fatty acid oxidation;GO:0006091|generation of precursor metabolites and energy;GO:0006629|lipid metabolic process;GO:0006693|prostaglandin metabolic processGO:0006635|fatty acid beta-oxidation	GO:0003995|acyl-CoA dehydrogenase activity;GO:0003997|acyl-CoA oxidase activity;GO:0071949|FAD binding;GO:0050660|flavin adenine dinucleotide bindingGO:0003997|acyl-CoA oxidase activity	GO:0005777|peroxisomeGO:0005777|peroxisome	K00232|E1.3.3.6, ACOX1, ACOX3; acyl-CoA oxidase [EC:1.3.3.6]	map01212|Fatty acid metabolism;map04146|Peroxisome;map00071|Fatty acid degradation;map00592|alpha-Linolenic acid metabolism;map03320|PPAR signaling pathway;map01110|Biosynthesis of secondary metabolites;map04024|cAMP signaling pathway;map01100|Metabolic pathways;map01040|Biosynthesis of unsaturated fatty acids
CM026128.1.665	1	3	4	22	0.333333	0.181818	1.83333	0.538405	0.368347	ANK2	gi|925677853|gb|KOX74949.1|	3427	E:0	Ankyrin-2 [Melipona quadrifasciata]	ANK2_MOUSE	1605	E:0	ANK2_MOUSE	1625	E:0	.	.	GO:0086014|atrial cardiac muscle cell action potential;GO:0086066|atrial cardiac muscle cell to AV node cell communication;GO:0060048|cardiac muscle contraction;GO:0006874|cellular calcium ion homeostasis;GO:0034613|cellular protein localization;GO:1901021|positive regulation of calcium ion transmembrane transporter activity;GO:0051928|positive regulation of calcium ion transport;GO:2001259|posit…	GO:0051117|ATPase binding;GO:0044325|ion channel binding;GO:0015459|potassium channel regulator activity;GO:0030674|protein binding, bridging;GO:0030507|spectrin bindingGO:0005515|protein binding	GO:0031672|A band;GO:0016324|apical plasma membrane;GO:0043034|costamere;GO:0005737|cytoplasm;GO:0005856|cytoskeleton;GO:0005887|integral component of plasma membrane;GO:0014704|intercalated disc;GO:0005622|intracellular;GO:0031430|M band;GO:0048471|perinuclear region of cytoplasm;GO:0005886|plasma membrane;GO:0014069|postsynaptic density of dendrite;GO:0045211|postsynaptic membrane;GO:0042383|sa…	K10380|ANK; ankyrin	map05205|Proteoglycans in cancer
CM026133.1.665	7	4	1	2	1.75	0.5	3.5	0.538462	0.669134	LSD2	gi|350400091|ref|XP_003485735.1|	380	E:2e-128	lipid storage droplets surface-binding protein 2 isoform X1 [Bombus impatiens]	LSD2_DROME	111	E:3e-26	LSD2_DROME	114	E:2e-27	.	.	GO:0031887|lipid droplet transport along microtubule;GO:0019915|lipid storage;GO:0006869|lipid transport;GO:0007275|multicellular organism development;GO:0050995|negative regulation of lipid catabolic process;GO:0010890|positive regulation of sequestering of triglyceride;GO:0051049|regulation of transport;GO:0030730|sequestering of triglyceride	.	GO:0005737|cytoplasm;GO:0005811|lipid droplet	K17284|PLIN2, ADRP; perilipin-2	.
CM026140.1.420	7	4	1	2	1.75	0.5	3.5	0.538462	0.669134	.	gi|350411254|ref|XP_003489287.1|	683	E:0	uncharacterized protein LOC100745415 isoform X1 [Bombus impatiens]	.	.	.	.	.	.	.	.	.	.	.	.	.
JACXIN010004726.1.63	7	5	41	48	1.4	0.854167	1.63902	0.542249	0.293464	Y2R2	gi|1059226492|ref|XP_017758778.1|	293	E:2e-91	PREDICTED: uncharacterized protein LOC108549773 [Eufriesea mexicana]	Y2R2_DROME	86.3	E:3e-16	Y2R2_DROME	87.4	E:1e-16	.	.	.	.	.	.	.
CM026130.1.227	2	8	1	14	0.25	0.0714286	3.5	0.543478	0.669134	ARID2	gi|808147276|ref|XP_012174735.1|	2083	E:0	AT-rich interactive domain-containing protein 2 isoform X1 [Bombus terrestris]	ARID2_HUMAN	267	E:1e-70	ARID2_HUMAN	402	E:3e-113	ENOG410XT3H	endocytosis	GO:0060038|cardiac muscle cell proliferation;GO:0060982|coronary artery morphogenesis;GO:0016569|covalent chromatin modification;GO:0048568|embryonic organ development;GO:0003007|heart morphogenesis;GO:0042592|homeostatic process;GO:0030336|negative regulation of cell migration;GO:0008285|negative regulation of cell proliferation;GO:0006337|nucleosome disassembly;GO:0006355|regulation of transcri…	GO:0003677|DNA binding;GO:0046872|metal ion bindingGO:0003677|DNA binding	GO:0090544|BAF-type complex;GO:0005654|nucleoplasm;GO:0005886|plasma membrane	K11765|ARID2; AT-rich interactive domain-containing protein 2	.
CM026132.1.656	10	4	27	17	2.5	1.58824	1.57407	0.543868	0.26431	.	gi|815919695|ref|XP_012244813.1|	241	E:2e-69	LOW QUALITY PROTEIN: uncharacterized protein LOC105681202 [Bombus impatiens]	.	.	.	.	.	.	.	.	.	.	.	.	.
CM026129.1.498	3	3	1	4	1	0.25	4	0.545455	0.710492	ATS2	gi|808122405|ref|XP_012164497.1|	1538	E:0	A disintegrin and metalloproteinase with thrombospondin motifs 2 [Bombus terrestris]	ATS2_MOUSE	175	E:7e-44	ATS2_MOUSE	175	E:6e-44	ENOG410XSRH	ADAM metallopeptidase with thrombospondin type 1 motif	GO:0030574|collagen catabolic process;GO:0030199|collagen fibril organization;GO:0030324|lung development;GO:0016485|protein processing;GO:0043588|skin development;GO:0007283|spermatogenesisGO:0006508|proteolysis	GO:0004222|metalloendopeptidase activity;GO:0008233|peptidase activity;GO:0008270|zinc ion bindingGO:0004222|metalloendopeptidase activity	GO:0005615|extracellular space;GO:0005578|proteinaceous extracellular matrix	K08618|ADAMTS2; a disintegrin and metalloproteinase with thrombospondin motifs 2 [EC:3.4.24.14]	.
CM026132.1.558	3	3	1	4	1	0.25	4	0.545455	0.710492	MAL2	gi|350423823|ref|XP_003493603.1|	1150	E:0	maltase 2-like [Bombus impatiens]	MAL2_DROVI	542	E:0	MAL2_DROVI	542	E:0	COG0366	alpha amylase, catalytic	GO:0005975|carbohydrate metabolic process	GO:0004558|alpha-1,4-glucosidase activity;GO:0032450|maltose alpha-glucosidase activityGO:0003824|catalytic activity	.	K01187|malZ; alpha-glucosidase [EC:3.2.1.20]	map01100|Metabolic pathways;map00500|Starch and sucrose metabolism;map00052|Galactose metabolism
CM026135.1.52	3	1	3	5	3	0.6	5	0.545455	0.768394	S22A8	gi|350401192|ref|XP_003486079.1|	1214	E:0	solute carrier family 22 member 8-like [Bombus impatiens]	S22A8_RABIT	138	E:3e-33	S22A8_RABIT	137	E:4e-33	COG0477	major facilitator Superfamily	GO:0009636|response to toxic substanceGO:0055085|transmembrane transport	GO:0005452|inorganic anion exchanger activityGO:0022857|transmembrane transporter activity	GO:0016323|basolateral plasma membrane;GO:0070062|extracellular exosome;GO:0016021|integral component of membraneGO:0016021|integral component of membrane	K08205|SLC22A8, OAT3; MFS transporter, OCT family, solute carrier family 22 (organic anion transporter), member 8	map04976|Bile secretion
CM026127.1.761	4	1	3	3	4	1	4	0.545455	0.710492	.	gi|340712287|ref|XP_003394693.1|	507	E:1e-174	peptidyl-prolyl cis-trans isomerase G [Bombus terrestris]	.	.	.	.	.	.	.	.	.	.	.	.	.
CM026128.1.449	3	1	3	4	3	0.75	4	0.545455	0.710492	MPRI	gi|815920525|ref|XP_012245195.1|	1388	E:0	cation-independent mannose-6-phosphate receptor [Bombus impatiens]	MPRI_BOVIN	230	E:2e-61	MPRI_BOVIN	230	E:2e-61	ENOG410ZWHP	Insulin-like growth factor 2 receptor	GO:0006810|transport	GO:0005520|insulin-like growth factor binding;GO:0036143|kringle domain binding;GO:0005537|mannose binding;GO:0051219|phosphoprotein binding;GO:0005215|transporter activityGO:0005215|transporter activity	GO:0009986|cell surface;GO:0030139|endocytic vesicle;GO:0005794|Golgi apparatus;GO:0016021|integral component of membrane;GO:0005765|lysosomal membrane;GO:0005886|plasma membraneGO:0005737|cytoplasm;GO:0016021|integral component of membrane	K06564|IGF2R; insulin-like growth factor 2 receptor	map04142|Lysosome;map04144|Endocytosis
CM026134.1.405	4	3	1	3	1.33333	0.333333	4	0.545455	0.710492	TTC27	gi|1241829463|gb|PBC25937.1|	1606	E:0	Tetratricopeptide repeat protein [Apis cerana cerana]	TTC27_BOVIN	417	E:4e-128	TTC27_BOVIN	417	E:3e-128	ENOG410XNXB	Tetratricopeptide repeat domain 27	.	GO:0005515|protein binding	.	.	.
CM026133.1.43	5	3	1	2	1.66667	0.5	3.33333	0.545455	0.652591	PEPD	gi|1016156913|gb|KZC04075.1|	1757	E:0	Xaa-Pro dipeptidase [Dufourea novaeangliae]	PEPD_HUMAN	365	E:2e-112	PEPD_HUMAN	382	E:1e-118	COG0006	peptidase M24	GO:0006520|cellular amino acid metabolic process;GO:0030574|collagen catabolic process;GO:0006508|proteolysis	GO:0004177|aminopeptidase activity;GO:0030145|manganese ion binding;GO:0004181|metallocarboxypeptidase activity;GO:0102009|proline dipeptidase activityGO:0004177|aminopeptidase activity;GO:0030145|manganese ion binding;GO:0004672|protein kinase activity	GO:0070062|extracellular exosome	K14213|PEPD; Xaa-Pro dipeptidase [EC:3.4.13.9]	.
CM026133.1.770	5	3	1	2	1.66667	0.5	3.33333	0.545455	0.652591	.	gi|808114700|ref|XP_012169508.1|	233	E:3e-74	uncharacterized protein LOC105666275 [Bombus terrestris]	.	.	.	.	.	.	.	.	.	.	.	.	.
CM026141.1.327	5	1	3	2	5	1.5	3.33333	0.545455	0.652591	.	gi|1004395465|gb|KYB24913.1|	83.2	E:9e-15	hypothetical protein TcasGA2_TC034914, partial [Tribolium castaneum]	.	.	.	.	.	.	.	.	.	.	.	.	.
CM026139.1.27	10	1	6	2	10	3	3.33333	0.545924	0.652591	.	gi|815911272|ref|XP_012241119.1|	135	E:7e-36	uncharacterized protein LOC105680768 [Bombus impatiens]	.	.	.	.	.	.	.	.	.	GO:0003676|nucleic acid binding;GO:0008270|zinc ion binding	.	.	.
CM026128.1.742	2	2	3	9	1	0.333333	3	0.546703	0.61399	CD109	gi|749747688|ref|XP_011135982.1|	2127	E:0	PREDICTED: CD109 antigen isoform X1 [Harpegnathos saltator]	CD109_HUMAN	427	E:2e-121	CD109_HUMAN	466	E:1e-134	COG2373	alpha-2-macroglobulin domain protein	GO:0006501|C-terminal protein lipidation;GO:0001942|hair follicle development;GO:0010839|negative regulation of keratinocyte proliferation;GO:0001933|negative regulation of protein phosphorylation;GO:0030512|negative regulation of transforming growth factor beta receptor signaling pathway;GO:0061045|negative regulation of wound healing;GO:0072675|osteoclast fusion;GO:0002576|platelet degranulatio…	GO:0004867|serine-type endopeptidase inhibitor activity;GO:0050431|transforming growth factor beta bindingGO:0004866|endopeptidase inhibitor activity;GO:0005506|iron ion binding;GO:0051536|iron-sulfur cluster binding	GO:0031225|anchored component of membrane;GO:0009986|cell surface;GO:0005576|extracellular region;GO:0005615|extracellular space;GO:0005886|plasma membrane;GO:0031092|platelet alpha granule membraneGO:0005615|extracellular space;GO:0005576|extracellular region	K06530|CD109; CD109 antigen	.
CM026140.1.546	2	1	12	21	2	0.571429	3.5	0.547059	0.669134	.	gi|340726644|ref|XP_003401665.1|	1814	E:0	uncharacterized protein LOC100646564 [Bombus terrestris]	.	.	.	.	.	.	.	.	.	.	.	.	.
CM026134.1.564	2	2	2	6	1	0.333333	3	0.547475	0.61399	GATA4	gi|1185555653|ref|XP_020720516.1|	1335	E:0	hornerin isoform X1 [Bombus terrestris]	GATA4_XENLA	222	E:2e-62	GATA4_XENLA	224	E:4e-63	.	.	GO:0048738|cardiac muscle tissue development;GO:0045944|positive regulation of transcription from RNA polymerase II promoter;GO:0045893|positive regulation of transcription, DNA-templated;GO:0006351|transcription, DNA-templatedGO:0006355|regulation of transcription, DNA-templated	GO:0003677|DNA binding;GO:0043565|sequence-specific DNA binding;GO:0003700|transcription factor activity, sequence-specific DNA binding;GO:0044212|transcription regulatory region DNA binding;GO:0008270|zinc ion bindingGO:0003700|transcription factor activity, sequence-specific DNA binding;GO:0008270|zinc ion binding;GO:0043565|sequence-specific DNA binding	GO:0005634|nucleus	K09183|GATA4; GATA-binding protein 4	map04022|cGMP-PKG signaling pathway;map04919|Thyroid hormone signaling pathway
CM026142.1.104	2	2	2	6	1	0.333333	3	0.547475	0.61399	CATL	gi|350412179|ref|XP_003489565.1|	1628	E:0	codanin-1 isoform X1 [Bombus impatiens]	CATL_SARPE	492	E:3e-162	CATL_SARPE	496	E:8e-164	.	.	GO:0030154|cell differentiation;GO:0007275|multicellular organism developmentGO:0006508|proteolysis	GO:0008234|cysteine-type peptidase activityGO:0008234|cysteine-type peptidase activity	GO:0005764|lysosome	.	.
CM026125.1.563	2	2	4	12	1	0.333333	3	0.549226	0.61399	PTR9	gi|1185554116|ref|XP_020724268.1|	1909	E:0	Niemann-Pick C1 protein isoform X1 [Bombus terrestris]	PTR9_CAEEL	143	E:2e-33	PTHD3_MOUSE	158	E:3e-38	ENOG410XRZ4	patched domain containing	.	.	GO:0016021|integral component of membrane;GO:0097225|sperm midpieceGO:0016021|integral component of membrane;GO:0016020|membrane	.	.
CM026127.1.539	1	4	3	21	0.25	0.142857	1.75	0.552608	0.338269	RREB1	gi|808117993|ref|XP_012176334.1|	3202	E:0	ras-responsive element-binding protein 1 [Bombus terrestris]	RREB1_MOUSE	184	E:3e-45	RREB1_MOUSE	185	E:1e-45	COG5048	Zinc finger protein	GO:0007275|multicellular organism development;GO:0000122|negative regulation of transcription from RNA polymerase II promoter;GO:0045892|negative regulation of transcription, DNA-templated;GO:0010634|positive regulation of epithelial cell migration;GO:2000394|positive regulation of lamellipodium morphogenesis;GO:0033601|positive regulation of mammary gland epithelial cell proliferation;GO:1900026…	GO:0046872|metal ion binding;GO:0000979|RNA polymerase II core promoter sequence-specific DNA binding;GO:0000977|RNA polymerase II regulatory region sequence-specific DNA binding;GO:0043565|sequence-specific DNA binding;GO:0003700|transcription factor activity, sequence-specific DNA binding;GO:0044212|transcription regulatory region DNA binding;GO:0001228|transcriptional activator activity, RNA p…	GO:0070062|extracellular exosome;GO:0001650|fibrillar center;GO:0016607|nuclear speck;GO:0005634|nucleus	.	.
CM026136.1.274	2	1	27	44	2	0.613636	3.25926	0.557108	0.644695	.	gi|808136651|ref|XP_012170652.1|	667	E:0	mediator of RNA polymerase II transcription subunit 15 [Bombus terrestris]	.	.	.	CO4A1_CAEEL	516	E:8e-151	ENOG410XNMM	collagen, type	GO:0009792|embryo development ending in birth or egg hatching;GO:0030198|extracellular matrix organization;GO:0007517|muscle organ development;GO:0002119|nematode larval development;GO:0050714|positive regulation of protein secretion	GO:0005201|extracellular matrix structural constituentGO:0042302|structural constituent of cuticle	GO:0005604|basement membrane;GO:0005581|collagen trimer	.	.
CM026127.1.165	3	2	2	5	1.5	0.4	3.75	0.558081	0.691192	CP6K1	gi|815900215|ref|XP_012236281.1|	946	E:0	cytochrome P450 6k1 [Bombus impatiens]	CP6K1_BLAGE	360	E:2e-116	CP6K1_BLAGE	367	E:2e-119	.	.	GO:0055114|oxidation-reduction process	GO:0020037|heme binding;GO:0005506|iron ion binding;GO:0004497|monooxygenase activity;GO:0016705|oxidoreductase activity, acting on paired donors, with incorporation or reduction of molecular oxygenGO:0005506|iron ion binding;GO:0016705|oxidoreductase activity, acting on paired donors, with incorporation or reduction of molecular oxygen;GO:0020037|heme binding	GO:0005789|endoplasmic reticulum membrane;GO:0031090|organelle membrane	.	.
CM026141.1.62	3	2	2	5	1.5	0.4	3.75	0.558081	0.691192	GBRB3	gi|350423047|ref|XP_003493368.1|	860	E:0	gamma-aminobutyric acid receptor subunit beta-like isoform X1 [Bombus impatiens]	GBRB3_DROME	652	E:0	GBRB3_DROME	695	E:0	ENOG410XPWH	Gamma-aminobutyric acid (GABA) A receptor	GO:0006811|ion transport	GO:0004890|GABA-A receptor activity;GO:0022851|GABA-gated chloride ion channel activityGO:0005230|extracellular ligand-gated ion channel activity	GO:0030054|cell junction;GO:0034707|chloride channel complex;GO:1902711|GABA-A receptor complex;GO:0005886|plasma membrane;GO:0045211|postsynaptic membraneGO:0016021|integral component of membrane	K05181|GABRB; gamma-aminobutyric acid receptor subunit beta	map04080|Neuroactive ligand-receptor interaction;map04723|Retrograde endocannabinoid signaling;map04727|GABAergic synapse;map04726|Serotonergic synapse;map05032|Morphine addiction;map05033|Nicotine addiction
JACXIN010004727.1.84	5	2	2	3	2.5	0.666667	3.75	0.558081	0.691192	.	gi|1059225336|ref|XP_017758217.1|	81.3	E:7e-15	PREDICTED: uncharacterized protein LOC108549377 [Eufriesea mexicana]	.	.	.	.	.	.	.	.	.	.	.	.	.
CM026139.1.389	2	1	6	9	2	0.666667	3	0.558824	0.61399	LRC15	gi|815903786|ref|XP_012237864.1|	1055	E:0	uncharacterized protein LOC100746294 isoform X1 [Bombus impatiens]	LRC15_MOUSE	53.1	E:6e-06	EGG6_CAEEL	70.1	E:3e-11	COG4886	leucine Rich Repeat	GO:0007411|axon guidance	GO:0005515|protein binding	GO:0016324|apical plasma membrane;GO:0016021|integral component of membrane	.	.
CM026126.1.455	3	1	4	5	3	0.8	3.75	0.559441	0.691192	.	gi|350415685|ref|XP_003490718.1|	481	E:3e-163	uncharacterized protein LOC100749416 isoform X2 [Bombus impatiens]	.	.	.	.	.	.	.	.	.	.	.	.	.
CM026131.1.237	3	4	1	5	0.75	0.2	3.75	0.559441	0.691192	NUP62	gi|340715603|ref|XP_003396300.1|	512	E:5e-176	nuclear pore glycoprotein p62 [Bombus terrestris]	NUP62_DROME	219	E:2e-64	NUP62_DROME	240	E:2e-72	ENOG410XT5X	nucleoporin	GO:0097240|chromosome attachment to the nuclear envelope;GO:0030717|karyosome formation;GO:0051028|mRNA transport;GO:0006909|phagocytosis;GO:0006606|protein import into nucleus;GO:0097298|regulation of nucleus size;GO:0071426|ribonucleoprotein complex export from nucleus	GO:0031490|chromatin DNA binding;GO:0005487|nucleocytoplasmic transporter activity;GO:0005543|phospholipid binding;GO:0017056|structural constituent of nuclear pore	GO:0000785|chromatin;GO:0005737|cytoplasm;GO:0005815|microtubule organizing center;GO:0005635|nuclear envelope;GO:0044613|nuclear pore central transport channel;GO:0000922|spindle pole	K14306|NUP62, NSP1; nuclear pore complex protein Nup62	map03013|RNA transport
CM026132.1.369	3	1	4	5	3	0.8	3.75	0.559441	0.691192	CP304	gi|1241831912|gb|PBC28277.1|	1439	E:0	cytochrome P450-like protein [Apis cerana cerana]	CP304_DROME	331	E:8e-101	CP304_DROME	332	E:4e-101	COG2124	Cytochrome p450	GO:0055114|oxidation-reduction process	GO:0020037|heme binding;GO:0005506|iron ion binding;GO:0004497|monooxygenase activity;GO:0016705|oxidoreductase activity, acting on paired donors, with incorporation or reduction of molecular oxygenGO:0005506|iron ion binding;GO:0016705|oxidoreductase activity, acting on paired donors, with incorporation or reduction of molecular oxygen;GO:0020037|heme binding	GO:0005789|endoplasmic reticulum membrane;GO:0031090|organelle membrane	.	.
CM026130.1.492	6	4	1	2	1.5	0.5	3	0.559441	0.61399	CE350	gi|808123536|ref|XP_012164995.1|	5459	E:0	centrosome-associated protein 350 isoform X1 [Bombus terrestris]	CE350_HUMAN	87.4	E:3e-15	CE350_HUMAN	99.8	E:4e-19	ENOG410YQD7	centrosomal protein 350kDa	GO:0034453|microtubule anchoring	GO:0008017|microtubule binding	GO:0005813|centrosome;GO:0005737|cytoplasm;GO:0016020|membrane;GO:0005634|nucleus;GO:0005819|spindle	K16768|CEP350; centrosomal protein CEP350	.
CM026134.1.41	6	1	4	2	6	2	3	0.559441	0.61399	NOB1	gi|1241834011|gb|PBC30321.1|	1463	E:0	Ribonuclease P protein subunit p40 [Apis cerana cerana]	NOB1_HUMAN	285	E:1e-83	NOB1_MACFA	281	E:1e-82	.	.	GO:0000469|cleavage involved in rRNA processing;GO:0042274|ribosomal small subunit biogenesis	GO:0004521|endoribonuclease activity;GO:0046872|metal ion binding	GO:0005634|nucleus	K11883|NOB1; RNA-binding protein NOB1	map03008|Ribosome biogenesis in eukaryotes
CM026136.1.290	2	1	10	15	2	0.666667	3	0.56044	0.61399	CFA69	gi|1366104015|ref|XP_024223960.1|	1790	E:0	cilia- and flagella-associated protein 69 [Bombus impatiens]	CFA69_PAPAN	99.8	E:6e-20	CFA69_CALJA	162	E:2e-39	ENOG410XTAP	chromosome 7 open reading frame 63	.	.	.	.	.
CM026126.1.387	13	5	2	2	2.6	1	2.6	0.564593	0.554604	FAKD5	gi|815914781|ref|XP_012242633.1|	1117	E:0	uncharacterized protein LOC100746780 [Bombus impatiens]	FAKD5_MOUSE	82.4	E:7e-15	FAKD5_MOUSE	85.9	E:4e-16	ENOG4111F08	FAST kinase domains 5	GO:0045333|cellular respiration;GO:0000963|mitochondrial RNA processing;GO:0006397|mRNA processing	GO:0004672|protein kinase activity;GO:0003723|RNA binding;GO:0019843|rRNA binding	GO:0042645|mitochondrial nucleoid;GO:0005739|mitochondrion;GO:0035770|ribonucleoprotein granule	.	.
CM026133.1.555	2	2	5	13	1	0.384615	2.6	0.564593	0.554604	ZNF81	gi|1366065434|ref|XP_024227659.1|	2390	E:0	uncharacterized protein LOC100749547 [Bombus impatiens]	ZNF81_HUMAN	81.6	E:4e-14	YNG2_CANGA	81.6	E:4e-15	COG5034	Inhibitor of growth family member	GO:0016569|covalent chromatin modification;GO:0006281|DNA repair;GO:0051321|meiotic cell cycle	GO:0046872|metal ion binding	GO:0005634|nucleus	K11396|YNG2, EAF4; chromatin modification-related protein YNG2	.
CM026125.1.65	4	4	1	4	1	0.25	4	0.56488	0.710492	ITA4	gi|1366123362|ref|XP_024225721.1|	2446	E:0	integrin alpha-PS5-like isoform X1 [Bombus impatiens]	ITA4_DROME	165	E:6e-40	ITA4_DROME	196	E:1e-49	ENOG4111GN2	cell adhesion molecule binding	GO:0033627|cell adhesion mediated by integrin;GO:0007160|cell-matrix adhesion;GO:0007157|heterophilic cell-cell adhesion via plasma membrane cell adhesion molecules;GO:0007229|integrin-mediated signaling pathway;GO:0001555|oocyte growthGO:0006508|proteolysis	GO:0050839|cell adhesion molecule binding;GO:0046982|protein heterodimerization activity;GO:0004872|receptor activityGO:0004222|metalloendopeptidase activity	GO:0016021|integral component of membrane;GO:0008305|integrin complex	.	.
CM026125.1.691	4	4	1	4	1	0.25	4	0.56488	0.710492	NCKX4	gi|815921565|ref|XP_003492551.2|	954	E:0	sodium/potassium/calcium exchanger 4-like isoform X2 [Bombus impatiens]	NCKX4_MOUSE	259	E:2e-75	NCKX4_MOUSE	259	E:2e-75	ENOG410Y9YY	Solute carrier family 24 (Sodium potassium calcium exchanger), member	GO:0097186|amelogenesis;GO:0006874|cellular calcium ion homeostasis;GO:0050896|response to stimulus;GO:0007608|sensory perception of smellGO:0055085|transmembrane transport	GO:0005262|calcium channel activity;GO:0005509|calcium ion binding;GO:0008273|calcium, potassium:sodium antiporter activity;GO:0005432|calcium:sodium antiporter activity;GO:0030955|potassium ion binding;GO:0031402|sodium ion binding;GO:0015293|symporter activity	GO:0005737|cytoplasm;GO:0005887|integral component of plasma membrane;GO:0016020|membraneGO:0016021|integral component of membrane	K13752|SLC24A4, NCKX4; solute carrier family 24 (sodium/potassium/calcium exchanger), member 4	map04740|Olfactory transduction
CM026131.1.170	4	4	1	4	1	0.25	4	0.56488	0.710492	SPYA	gi|340715755|ref|XP_003396374.1|	728	E:0	serine--pyruvate aminotransferase, mitochondrial [Bombus terrestris]	SPYA_FELCA	365	E:1e-121	SPYA_FELCA	392	E:6e-132	COG0075	aminotransferase	GO:0019265|glycine biosynthetic process, by transamination of glyoxylate	GO:0008453|alanine-glyoxylate transaminase activity;GO:0042803|protein homodimerization activity;GO:0043621|protein self-association;GO:0004760|serine-pyruvate transaminase activity	GO:0005759|mitochondrial matrix;GO:0005739|mitochondrion;GO:0005777|peroxisome	K00830|AGXT; alanine-glyoxylate transaminase / serine-glyoxylate transaminase / serine-pyruvate transaminase [EC:2.6.1.44 2.6.1.45 2.6.1.51]	map01200|Carbon metabolism;map00630|Glyoxylate and dicarboxylate metabolism;map00680|Methane metabolism;map04146|Peroxisome;map00250|Alanine, aspartate and glutamate metabolism;map00260|Glycine, serine and threonine metabolism;map01110|Biosynthesis of secondary metabolites;map01100|Metabolic pathways;map01120|Microbial metabolism in diverse environments;map01130|Biosynthesis of antibiotics
CM026132.1.268	4	1	4	4	4	1	4	0.56488	0.710492	44986	gi|340717405|ref|XP_003397174.1|	809	E:0	mitochondrial amidoxime-reducing component 1 isoform X2 [Bombus terrestris]	MARC1_MOUSE	167	E:9e-46	MARC1_MOUSE	166	E:2e-45	COG3217	MOSC domain-containing protein	GO:0042126|nitrate metabolic process;GO:0055114|oxidation-reduction process	GO:0030151|molybdenum ion binding;GO:0043546|molybdopterin cofactor binding;GO:0008940|nitrate reductase activity;GO:0030170|pyridoxal phosphate bindingGO:0003824|catalytic activity;GO:0030151|molybdenum ion binding;GO:0030170|pyridoxal phosphate binding	GO:0016021|integral component of membrane;GO:0005743|mitochondrial inner membrane;GO:0005741|mitochondrial outer membrane;GO:0005739|mitochondrion	.	.
CM026138.1.483	10	7	1	2	1.42857	0.5	2.85714	0.565789	0.59469	VIP1	gi|1185562960|ref|XP_020722197.1|	4021	E:0	inositol hexakisphosphate and diphosphoinositol-pentakisphosphate kinase [Bombus terrestris]	VIP1_DROME	1498	E:0	VIP1_DROME	1524	E:0	ENOG410XNSN	Diphosphoinositol pentakisphosphate kinase	GO:0006020|inositol metabolic process;GO:0032958|inositol phosphate biosynthetic process	GO:0005524|ATP binding;GO:0033857|diphosphoinositol-pentakisphosphate kinase activity;GO:0000829|inositol heptakisphosphate kinase activity;GO:0052723|inositol hexakisphosphate 1-kinase activity;GO:0052724|inositol hexakisphosphate 3-kinase activity;GO:0000832|inositol hexakisphosphate 5-kinase activity;GO:0000828|inositol hexakisphosphate kinase activity;GO:0000827|inositol-1,3,4,5,6-pentakispho…	GO:0005829|cytosol	K13024|PPIP5K, VIP; inositol-hexakisphosphate/diphosphoinositol-pentakisphosphate 1-kinase [EC:2.7.4.24]	map04070|Phosphatidylinositol signaling system
CM026139.1.16	4	2	2	3	2	0.666667	3	0.5671	0.61399	TSN15	gi|1366077444|ref|XP_024221082.1|	506	E:1e-177	tetraspanin-11 isoform X1 [Bombus impatiens]	TSN15_MOUSE	65.1	E:2e-10	TSN15_MOUSE	65.1	E:2e-10	ENOG4111IRY	tetraspanin	GO:0007166|cell surface receptor signaling pathway;GO:0051604|protein maturation	GO:0019899|enzyme binding	GO:0009986|cell surface;GO:0070062|extracellular exosome;GO:0005887|integral component of plasma membrane;GO:0031902|late endosome membrane;GO:0005886|plasma membrane;GO:0097197|tetraspanin-enriched microdomainGO:0016021|integral component of membrane	K17297|TSPAN15; tetraspanin-15	.
CM026141.1.165	21	8	2	2	2.625	1	2.625	0.567204	0.558846	DHGL	gi|340727465|ref|XP_003402064.1|	995	E:0	glucose dehydrogenase [FAD, quinone] [Bombus terrestris]	DHGL_DROPS	452	E:2e-149	DHGL_DROPS	484	E:1e-161	.	.	GO:0055114|oxidation-reduction process	GO:0050660|flavin adenine dinucleotide binding;GO:0016614|oxidoreductase activity, acting on CH-OH group of donorsGO:0016614|oxidoreductase activity, acting on CH-OH group of donors;GO:0050660|flavin adenine dinucleotide binding	GO:0005576|extracellular region	K00115|E1.1.5.9; glucose dehydrogenase (acceptor) [EC:1.1.5.9]	map00030|Pentose phosphate pathway;map01100|Metabolic pathways;map01110|Biosynthesis of secondary metabolites;map01130|Biosynthesis of antibiotics
CM026131.1.95	3	5	1	7	0.6	0.142857	4.2	0.569231	0.724279	.	gi|1026573664|gb|OAD60661.1|	1778	E:0	hypothetical protein WN48_05535 [Eufriesea mexicana]	.	.	.	.	.	.	.	.	.	.	.	.	.
CM026126.1.301	6	1	5	3	6	1.66667	3.6	0.569231	0.678325	NOL9	gi|808115485|ref|XP_012172911.1|	1479	E:0	polynucleotide 5'-hydroxyl-kinase NOL9 isoform X2 [Bombus terrestris]	NOL9_MOUSE	170	E:7e-43	NOL9_MOUSE	171	E:4e-43	COG1341	Nucleolar protein 9	GO:0000448|cleavage in ITS2 between 5.8S rRNA and LSU-rRNA of tricistronic rRNA transcript (SSU-rRNA, 5.8S rRNA, LSU-rRNA);GO:0000460|maturation of 5.8S rRNA	GO:0005524|ATP binding;GO:0051731|polynucleotide 5'-hydroxyl-kinase activity;GO:0003723|RNA binding	GO:0045111|intermediate filament cytoskeleton;GO:0016020|membrane;GO:0005730|nucleolus;GO:0005634|nucleus	K06947|GRC3, NOL9; polynucleotide 5'-hydroxyl-kinase GRC3/NOL9 [EC:2.7.1.-]	.
CM026126.1.442	3	1	5	6	3	0.833333	3.6	0.569231	0.678325	.	gi|815915093|ref|XP_012242768.1|	561	E:0	uncharacterized protein LOC100749058 isoform X1 [Bombus impatiens]	.	.	.	.	.	.	.	.	.	.	.	.	.
CM026134.1.527	6	5	1	3	1.2	0.333333	3.6	0.569231	0.678325	.	gi|808131198|ref|XP_012168267.1|	1488	E:0	uncharacterized protein LOC100646550 isoform X1 [Bombus terrestris]	.	.	.	.	.	.	.	.	.	.	.	.	.
CM026136.1.415	6	1	5	3	6	1.66667	3.6	0.569231	0.678325	COPIA	gi|1316167080|ref|XP_023228901.1|	124	E:2e-28	LOW QUALITY PROTEIN: uncharacterized protein LOC111629250 [Centruroides sculpturatus]	COPIA_DROME	51.6	E:3e-06	COPIA_DROME	51.6	E:3e-06	.	.	GO:0015074|DNA integration	GO:0004190|aspartic-type endopeptidase activity;GO:0005524|ATP binding;GO:0003676|nucleic acid binding;GO:0008270|zinc ion binding	.	.	.
CM026125.1.461	2	1	24	34	2	0.705882	2.83333	0.570158	0.591284	S23IP	gi|815921508|ref|XP_012245633.1|	1952	E:0	SEC23-interacting protein isoform X1 [Bombus impatiens]	S23IP_HUMAN	309	E:3e-85	DDHD2_MOUSE	381	E:2e-112	ENOG410YDSX	DDHD domain containing	GO:0006888|ER to Golgi vesicle-mediated transport;GO:0034389|lipid particle organization;GO:0007626|locomotory behavior;GO:0090141|positive regulation of mitochondrial fission;GO:0019433|triglyceride catabolic process;GO:0008542|visual learning	GO:0046872|metal ion binding;GO:0004620|phospholipase activity;GO:0004806|triglyceride lipase activityGO:0046872|metal ion binding	GO:0005829|cytosol;GO:0005793|endoplasmic reticulum-Golgi intermediate compartment;GO:0030134|COPII-coated ER to Golgi transport vesicle;GO:0005794|Golgi apparatus;GO:0016020|membrane;GO:0005815|microtubule organizing center	K16545|DDHD2; phospholipase DDHD2 [EC:3.1.1.-]	.
CM026129.1.622	3	3	1	3	1	0.333333	3	0.571429	0.61399	AQR	gi|808120789|ref|XP_012163819.1|	2337	E:0	intron-binding protein aquarius [Bombus terrestris]	AQR_HUMAN	1636	E:0	AQR_HUMAN	1639	E:0	ENOG410XPV8	Aquarius homolog (Mouse)	GO:0000398|mRNA splicing, via spliceosome;GO:0006283|transcription-coupled nucleotide-excision repair	GO:0003723|RNA bindingGO:0003677|DNA binding;GO:0005524|ATP binding;GO:0016787|hydrolase activity	GO:0071013|catalytic step 2 spliceosome;GO:0016020|membrane;GO:0005654|nucleoplasm	K12874|AQR; intron-binding protein aquarius	map03040|Spliceosome
CM026135.1.621	3	3	1	3	1	0.333333	3	0.571429	0.61399	CDC6	gi|350404657|ref|XP_003487176.1|	996	E:0	cell division control protein 6 homolog isoform X1 [Bombus impatiens]	CDC6_HUMAN	294	E:3e-90	CDC6_HUMAN	342	E:2e-108	COG1474	Involved in regulation of DNA replication (By similarity)	GO:0051301|cell division;GO:1904385|cellular response to angiotensin;GO:1904117|cellular response to vasopressin;GO:0006260|DNA replication;GO:0000076|DNA replication checkpoint;GO:0006270|DNA replication initiation;GO:0000082|G1/S transition of mitotic cell cycle;GO:0000278|mitotic cell cycle;GO:0008285|negative regulation of cell proliferation;GO:0008156|negative regulation of DNA replication;G…	GO:0005524|ATP binding;GO:0019900|kinase binding;GO:0000166|nucleotide bindingGO:0043531|ADP binding;GO:0005524|ATP binding	GO:0005737|cytoplasm;GO:0005829|cytosol;GO:0005794|Golgi apparatus;GO:0005654|nucleoplasm;GO:0005634|nucleus;GO:0051233|spindle midzone;GO:0000922|spindle pole	K02213|CDC6; cell division control protein 6	map04113|Meiosis - yeast;map04110|Cell cycle;map04111|Cell cycle - yeast
CM026131.1.299	3	1	3	3	3	1	3	0.571429	0.61399	.	gi|1059212353|ref|XP_017753250.1|	347	E:1e-113	PREDICTED: protein bric-a-brac 2-like isoform X3 [Eufriesea mexicana]	.	.	.	.	.	.	.	.	.	GO:0003677|DNA binding	.	.	.
CM026137.1.30	3	1	3	3	3	1	3	0.571429	0.61399	GAGJ	gi|815923811|ref|XP_012246638.1|	140	E:7e-36	uncharacterized protein LOC105681471 [Bombus impatiens]	GAGJ_DROME	51.2	E:2e-06	GAGJ_DROME	50.8	E:3e-06	.	.	.	GO:0046872|metal ion binding	.	.	.
CM026133.1.442	2	2	10	25	1	0.4	2.5	0.573257	0.536788	OR13A	gi|350425706|ref|XP_003494207.1|	449	E:1e-151	odorant receptor 13a-like, partial [Bombus impatiens]	OR13A_DROME	80.9	E:4e-15	OR13A_DROME	80.5	E:5e-15	ENOG410YNVX	Odorant receptor	GO:0050911|detection of chemical stimulus involved in sensory perception of smellGO:0007608|sensory perception of smell	GO:0005549|odorant binding;GO:0004984|olfactory receptor activityGO:0004984|olfactory receptor activity;GO:0005549|odorant binding	GO:0032590|dendrite membrane;GO:0016021|integral component of membrane;GO:0005886|plasma membraneGO:0016020|membrane	K08471|GR; gustatory receptor	.
CM026129.1.563	3	4	1	4	0.75	0.25	3	0.575758	0.61399	DHB2	gi|350409523|ref|XP_003488768.1|	729	E:0	retinol dehydrogenase 7 isoform X2 [Bombus impatiens]	DHB2_MOUSE	103	E:2e-23	DHB2_MOUSE	103	E:2e-23	ENOG410Y7FK	retinol dehydrogenase activity	GO:0001701|in utero embryonic development;GO:0001890|placenta development;GO:0032526|response to retinoic acid;GO:0006694|steroid biosynthetic process	GO:0004303|estradiol 17-beta-dehydrogenase activity;GO:0047035|testosterone dehydrogenase (NAD+) activity	GO:0016021|integral component of membrane	K13368|HSD17B2; 17beta-estradiol 17-dehydrogenase / 3alpha(17beta)-hydroxysteroid dehydrogenase (NAD+) [EC:1.1.1.62 1.1.1.239]	map04913|Ovarian steroidogenesis;map01100|Metabolic pathways;map00140|Steroid hormone biosynthesis
JACXIN010002388.1.1	4	1	4	3	4	1.33333	3	0.575758	0.61399	.	gi|815917039|ref|XP_012243629.1|	119	E:2e-30	uncharacterized protein LOC105681050 [Bombus impatiens]	.	.	.	PO12_NASVI	47.4	E:1e-05	.	.	.	GO:0004519|endonuclease activity;GO:0003964|RNA-directed DNA polymerase activity	.	.	.
CM026136.1.407	2	2	2	5	1	0.4	2.5	0.575758	0.536788	ITSN1	gi|815925734|ref|XP_012247482.1|	3290	E:0	intersectin-1 isoform X3 [Bombus impatiens]	ITSN1_MOUSE	639	E:0	ITSN2_MOUSE	825	E:0	COG5422	guanine nucleotide exchange factor	GO:0006897|endocytosis;GO:1903861|positive regulation of dendrite extension;GO:0035023|regulation of Rho protein signal transductionGO:0035023|regulation of Rho protein signal transduction	GO:0005509|calcium ion binding;GO:0005089|Rho guanyl-nucleotide exchange factor activityGO:0005515|protein binding;GO:0005089|Rho guanyl-nucleotide exchange factor activity	GO:0005813|centrosome;GO:0005737|cytoplasm;GO:0070062|extracellular exosome	.	.
CM026136.1.451	7	6	1	3	1.16667	0.333333	3.5	0.576471	0.669134	MBB1A	gi|1366134246|ref|XP_024227092.1|	2185	E:0	myb-binding protein 1A [Bombus impatiens]	MBB1A_MOUSE	96.7	E:9e-19	MBB1A_MOUSE	115	E:2e-24	ENOG410YFVF	MYB binding protein (P160) 1a	GO:0042149|cellular response to glucose starvation;GO:0032922|circadian regulation of gene expression;GO:0072332|intrinsic apoptotic signaling pathway by p53 class mediator;GO:0045892|negative regulation of transcription, DNA-templated;GO:0006913|nucleocytoplasmic transport;GO:0001649|osteoblast differentiation;GO:2000210|positive regulation of anoikis;GO:0071158|positive regulation of cell cycle…	GO:0001047|core promoter binding;GO:0003887|DNA-directed DNA polymerase activity;GO:0003723|RNA binding;GO:0043565|sequence-specific DNA binding;GO:0003714|transcription corepressor activity;GO:0008134|transcription factor binding;GO:0008270|zinc ion bindingGO:0003677|DNA binding;GO:0003887|DNA-directed DNA polymerase activity	GO:0005737|cytoplasm;GO:0043231|intracellular membrane-bounded organelle;GO:0016020|membrane;GO:0042564|NLS-dependent protein nuclear import complex;GO:0005730|nucleolus;GO:0005634|nucleus	K02331|POL5, MYBBP1A; DNA polymerase phi [EC:2.7.7.7]	.
CM026135.1.80	2	5	4	23	0.4	0.173913	2.3	0.579814	0.496509	C2CD5	gi|1185557305|ref|XP_020720893.1|	3504	E:0	LOW QUALITY PROTEIN: C2 domain-containing protein 5 [Bombus terrestris]	C2CD5_HUMAN	494	E:2e-149	C2CD5_HUMAN	517	E:1e-157	ENOG410XQDE	kiaa0528	GO:0032869|cellular response to insulin stimulus;GO:0038028|insulin receptor signaling pathway via phosphatidylinositol 3-kinase;GO:0065002|intracellular protein transmembrane transport;GO:2001275|positive regulation of glucose import in response to insulin stimulus;GO:0010828|positive regulation of glucose transport;GO:0090314|positive regulation of protein targeting to membrane;GO:0031340|posit…	GO:0005509|calcium ion binding;GO:0005544|calcium-dependent phospholipid binding	GO:0005938|cell cortex;GO:0030659|cytoplasmic vesicle membrane;GO:0005829|cytosol;GO:0005815|microtubule organizing center;GO:0005886|plasma membrane;GO:0032587|ruffle membrane	.	.
CM026130.1.39	4	1	5	4	4	1.25	3.2	0.58042	0.638116	.	gi|808148639|ref|XP_012175301.1|	822	E:0	bromodomain-containing protein DDB_G0280777 [Bombus terrestris]	.	.	.	.	.	.	.	.	.	.	.	.	.
CM026125.1.271	3	1	5	5	3	1	3	0.58042	0.61399	MTHSD	gi|350412922|ref|XP_003489817.1|	903	E:0	methenyltetrahydrofolate synthase domain-containing protein [Bombus impatiens]	MTHSD_DANRE	261	E:7e-81	MTHSD_DANRE	262	E:5e-81	COG0212	5-formyltetrahydrofolate cyclo-ligase	GO:0008298|intracellular mRNA localization	GO:0003723|RNA binding	GO:0005737|cytoplasm	.	.
CM026133.1.360	6	3	2	3	2	0.666667	3	0.58042	0.61399	PDE12	gi|815909206|ref|XP_003488973.2|	1092	E:0	2',5'-phosphodiesterase 12 [Bombus impatiens]	PDE12_BOVIN	342	E:8e-108	PDE12_BOVIN	342	E:6e-108	COG5239	Ccr4-NOT transcription complex, subunit	GO:0006397|mRNA processing	GO:0046872|metal ion binding;GO:0004535|poly(A)-specific ribonuclease activity	GO:0005759|mitochondrial matrix	K19612|PDE12; 2',5'-phosphodiesterase [EC:3.1.13.4 3.1.4.-]	.
CM026136.1.90	2	3	2	7	0.666667	0.285714	2.33333	0.58042	0.503701	.	gi|340722174|ref|XP_003399484.1|	1169	E:0	uncharacterized protein LOC100646431 [Bombus terrestris]	.	.	.	.	.	.	.	.	.	.	.	.	.
CM026132.1.695	16	8	18	14	2	1.28571	1.55556	0.581332	0.255552	.	gi|808145175|ref|XP_012173833.1|	235	E:6e-72	uncharacterized protein LOC100642427 [Bombus terrestris]	.	.	.	.	.	.	.	.	.	.	.	.	.
CM026135.1.737	2	1	38	49	2	0.77551	2.57895	0.582908	0.550968	POLX	gi|808114700|ref|XP_012169508.1|	365	E:5e-120	uncharacterized protein LOC105666275 [Bombus terrestris]	POLX_TOBAC	75.9	E:6e-13	POLX_TOBAC	79.7	E:3e-14	.	.	GO:0015074|DNA integration	GO:0004190|aspartic-type endopeptidase activity;GO:0004519|endonuclease activity;GO:0003676|nucleic acid binding;GO:0003964|RNA-directed DNA polymerase activity;GO:0008270|zinc ion bindingGO:0003676|nucleic acid binding;GO:0008270|zinc ion binding	.	.	.
CM026139.1.428	2	4	6	27	0.5	0.222222	2.25	0.583376	0.48532	TRR	gi|815903419|ref|XP_012237694.1|	5494	E:0	histone-lysine N-methyltransferase 2C isoform X11 [Bombus impatiens]	TRR_DROME	830	E:0	TRR_DROME	857	E:0	COG2940	Histone-lysine N-methyltransferase	GO:0048749|compound eye development;GO:0051568|histone H3-K4 methylation;GO:0016571|histone methylation;GO:0035332|positive regulation of hippo signaling;GO:1900114|positive regulation of histone H3-K9 trimethylation;GO:0045893|positive regulation of transcription, DNA-templated;GO:0007458|progression of morphogenetic furrow involved in compound eye morphogenesis;GO:0035075|response to ecdysone;G…	GO:0042800|histone methyltransferase activity (H3-K4 specific);GO:0046872|metal ion binding;GO:0005102|receptor binding;GO:0003713|transcription coactivator activityGO:0005515|protein binding	GO:0044666|MLL3/4 complex;GO:0005634|nucleus;GO:0005700|polytene chromosome;GO:0005703|polytene chromosome puffGO:0005634|nucleus	K09188|MLL3; histone-lysine N-methyltransferase MLL3 [EC:2.1.1.43]	map00310|Lysine degradation
CM026125.1.711	3	1	6	6	3	1	3	0.584615	0.61399	.	gi|1366119418|ref|XP_024225290.1|	143	E:3e-39	DNA ligase 1-like [Bombus impatiens]	.	.	.	.	.	.	.	.	.	.	.	.	.
CM026134.1.539	2	4	3	13	0.5	0.230769	2.16667	0.585327	0.465525	BMS1	gi|808131243|ref|XP_012168286.1|	1925	E:0	LOW QUALITY PROTEIN: ribosome biogenesis protein BMS1 homolog [Bombus terrestris]	BMS1_HUMAN	560	E:1e-175	BMS1_HUMAN	585	E:0	COG5192	Ribosome biogenesis protein bms1	GO:0000479|endonucleolytic cleavage of tricistronic rRNA transcript (SSU-rRNA, 5.8S rRNA, LSU-rRNA);GO:0000462|maturation of SSU-rRNA from tricistronic rRNA transcript (SSU-rRNA, 5.8S rRNA, LSU-rRNA);GO:0042255|ribosome assembly;GO:0006364|rRNA processingGO:0042254|ribosome biogenesis	GO:0005524|ATP binding;GO:0005525|GTP binding;GO:0003924|GTPase activity;GO:0003723|RNA binding;GO:0034511|U3 snoRNA binding	GO:0030686|90S preribosome;GO:0005730|nucleolus;GO:0005654|nucleoplasm;GO:0005634|nucleusGO:0005634|nucleus	K14569|BMS1; ribosome biogenesis protein BMS1	map03008|Ribosome biogenesis in eukaryotes
CM026129.1.587	4	1	6	5	4	1.2	3.33333	0.587912	0.652591	.	gi|1185573171|ref|XP_020718851.1|	1122	E:0	uncharacterized protein LOC100644883 [Bombus terrestris]	.	.	.	.	.	.	.	.	.	.	.	.	.
CM026131.1.271	5	3	2	4	1.66667	0.5	3.33333	0.592075	0.652591	GLT25	gi|350422873|ref|XP_003493311.1|	1102	E:0	twinkle protein, mitochondrial [Bombus impatiens]	GLT25_ANOGA	518	E:1e-169	GLT25_ANOGA	518	E:1e-169	ENOG410XQQN	glycosyltransferase 25 domain containing	GO:0006260|DNA replication	GO:0016757|transferase activity, transferring glycosyl groupsGO:0003678|DNA helicase activity;GO:0005524|ATP binding	GO:0005788|endoplasmic reticulum lumen	K11703|GLT25D; collagen beta-1,O-galactosyltransferase [EC:2.4.1.50]	map00310|Lysine degradation;map00514|Other types of O-glycan biosynthesis
CM026131.1.461	4	2	3	5	2	0.6	3.33333	0.592075	0.652591	.	gi|1185576004|ref|XP_020719466.1|	1950	E:0	LOW QUALITY PROTEIN: kinesin-related protein 4, partial [Bombus terrestris]	.	.	.	.	.	.	.	.	.	.	.	.	.
CM026130.1.709	4	2	3	4	2	0.75	2.66667	0.592075	0.565739	SELPA	gi|815913759|ref|XP_012242197.1|	1120	E:0	uncharacterized protein LOC100745901 isoform X1 [Bombus impatiens]	SELPA_DANRE	83.6	E:6e-16	SELPA_DANRE	82.4	E:1e-15	ENOG4111JK7	selenoprotein P, plasma, 1	.	.	GO:0005576|extracellular region	.	.
CM026138.1.684	4	3	2	4	1.33333	0.5	2.66667	0.592075	0.565739	CP9E2	gi|1185554274|ref|XP_020718536.1|	489	E:3e-172	cytochrome P450 9e2-like [Bombus terrestris]	CP9E2_BLAGE	211	E:2e-62	CP9E2_BLAGE	211	E:1e-62	.	.	GO:0055114|oxidation-reduction process	GO:0020037|heme binding;GO:0005506|iron ion binding;GO:0004497|monooxygenase activity;GO:0016705|oxidoreductase activity, acting on paired donors, with incorporation or reduction of molecular oxygenGO:0005506|iron ion binding;GO:0016705|oxidoreductase activity, acting on paired donors, with incorporation or reduction of molecular oxygen;GO:0020037|heme binding	GO:0005789|endoplasmic reticulum membrane;GO:0031090|organelle membrane	.	.
CM026133.1.18	3	3	2	5	1	0.4	2.5	0.592075	0.536788	PRDX6	gi|227976952|gb|ACP44068.1|	385	E:1e-132	1-cys peroxiredoxin [Bombus ignitus]	PRDX6_CHICK	209	E:3e-65	PRDX6_CHICK	209	E:3e-65	COG0450	alkyl hydroperoxide reductase	GO:0045454|cell redox homeostasis;GO:0016042|lipid catabolic processGO:0055114|oxidation-reduction process	GO:0016787|hydrolase activity;GO:0004601|peroxidase activity;GO:0051920|peroxiredoxin activityGO:0016209|antioxidant activity;GO:0016491|oxidoreductase activity;GO:0051920|peroxiredoxin activity	GO:0031410|cytoplasmic vesicle;GO:0005615|extracellular space;GO:0005764|lysosome	K11188|PRDX6; peroxiredoxin 6, 1-Cys peroxiredoxin [EC:1.11.1.7 1.11.1.15 3.1.1.-]	map01100|Metabolic pathways;map00940|Phenylpropanoid biosynthesis;map01110|Biosynthesis of secondary metabolites
CM026138.1.437	5	3	2	3	1.66667	0.666667	2.5	0.592075	0.536788	TEX10	gi|350398417|ref|XP_003485186.1|	1168	E:0	testis-expressed protein 10 [Bombus impatiens]	TEX10_DANRE	140	E:2e-33	TEX10_DANRE	147	E:9e-36	ENOG410YR7T	Testis expressed 10	.	.	GO:0016021|integral component of membrane;GO:0071339|MLL1 complex;GO:0031965|nuclear membrane;GO:0005730|nucleolus;GO:0097344|Rix1 complex	K14827|IPI1, TEX10; pre-rRNA-processing protein IPI1	.
CM026127.1.760	13	1	11	2	13	5.5	2.36364	0.595556	0.510064	.	gi|1366117617|ref|XP_024225161.1|	310	E:1e-101	LOW QUALITY PROTEIN: uncharacterized protein LOC105681095 [Bombus impatiens]	.	.	.	.	.	.	.	.	.	GO:0003676|nucleic acid binding	.	.	.
CM026133.1.769	16	4	4	2	4	2	2	0.595952	0.420985	POL	gi|914574775|gb|KOB77016.1|	153	E:3e-39	reverse transcriptase [Operophtera brumata]	POL_SIVTN	53.9	E:3e-06	.	.	.	.	.	.	GO:0003676|nucleic acid binding;GO:0008270|zinc ion binding	.	.	.
CM026136.1.39	2	4	4	16	0.5	0.25	2	0.595952	0.420985	CROCC	gi|815916120|ref|XP_012243235.1|	3318	E:0	rootletin isoform X1 [Bombus impatiens]	CROCC_MOUSE	508	E:1e-146	CROCC_MOUSE	639	E:0	ENOG410XPG3	Ciliary rootlet coiled-coil, rootletin	GO:0010457|centriole-centriole cohesion;GO:0007098|centrosome cycle;GO:0032053|ciliary basal body organization;GO:0010669|epithelial structure maintenance;GO:0051656|establishment of organelle localization;GO:0045494|photoreceptor cell maintenance;GO:0045724|positive regulation of cilium assembly;GO:1903566|positive regulation of protein localization to cilium;GO:0008104|protein localization;GO:0…	GO:0003779|actin binding;GO:0019894|kinesin binding;GO:0005198|structural molecule activity	GO:0015629|actin cytoskeleton;GO:0005814|centriole;GO:0005813|centrosome;GO:0035253|ciliary rootlet;GO:0005829|cytosol;GO:0070062|extracellular exosome;GO:0001917|photoreceptor inner segment;GO:0005886|plasma membrane	K16469|CROCC; rootletin	.
CM026127.1.324	3	2	4	7	1.5	0.571429	2.625	0.596154	0.558846	ADRO	gi|1241832039|gb|PBC28398.1|	1684	E:0	NADPH:adrenodoxin oxidoreductase [Apis cerana cerana]	ADRO_SALFO	448	E:7e-144	ADRO_SALFO	447	E:2e-143	.	.	GO:0008203|cholesterol metabolic processGO:0032259|methylation	GO:0015039|NADPH-adrenodoxin reductase activityGO:0008168|methyltransferase activity	GO:0005759|mitochondrial matrix	.	.
CM026137.1.125	5	1	7	5	5	1.4	3.57143	0.600032	0.675752	.	gi|1366165556|ref|XP_024227549.1|	498	E:1e-173	LOW QUALITY PROTEIN: uncharacterized protein LOC112213903 [Bombus impatiens]	.	.	.	.	.	.	.	.	.	.	.	.	.
CM026140.1.126	4	1	7	5	4	1.4	2.85714	0.600032	0.59469	.	gi|307168043|gb|EFN61365.1|	173	E:2e-51	hypothetical protein EAG_00361, partial [Camponotus floridanus]	.	.	.	.	.	.	.	.	.	.	.	.	.
CM026130.1.176	9	3	3	2	3	1.5	2	0.600032	0.420985	.	gi|340728949|ref|XP_003402774.1|	640	E:0	metabotropic glutamate receptor-like protein R [Bombus terrestris]	.	.	.	.	.	.	.	.	.	.	.	.	.
CM026136.1.342	4	1	6	4	4	1.5	2.66667	0.6004	0.565739	TRIMR	gi|1366077174|ref|XP_024221049.1|	854	E:0	pre-piRNA 3'-exonuclease trimmer isoform X3 [Bombus impatiens]	TRIMR_BOMMO	263	E:7e-79	TRIMR_BOMMO	289	E:7e-89	ENOG4111M0V	Poly(A)-specific ribonuclease (PARN)-like domain containing 1	GO:0031047|gene silencing by RNA;GO:1990511|piRNA biosynthetic process	GO:0000175|3'-5'-exoribonuclease activity;GO:0046872|metal ion binding;GO:0003723|RNA binding	GO:0016021|integral component of membrane;GO:0005741|mitochondrial outer membrane;GO:0005739|mitochondrion	.	.
CM026130.1.350	6	1	8	4	6	2	3	0.602683	0.61399	MAL1	gi|1366107828|ref|XP_003490510.2|	955	E:0	maltase 1 [Bombus impatiens]	MAL1_DROVI	480	E:3e-160	MAL1_DROVI	481	E:2e-160	COG0366	alpha amylase, catalytic	GO:0005975|carbohydrate metabolic process	GO:0004558|alpha-1,4-glucosidase activity;GO:0032450|maltose alpha-glucosidase activityGO:0003824|catalytic activity	.	.	.
CM026127.1.609	3	7	1	6	0.428571	0.166667	2.57143	0.602941	0.549655	PTPR2	gi|350398975|ref|XP_003485370.1|	1749	E:0	receptor-type tyrosine-protein phosphatase N2 isoform X2 [Bombus impatiens]	PTPR2_MACNE	518	E:7e-165	PTPR2_MACNE	552	E:1e-177	.	.	GO:0035773|insulin secretion involved in cellular response to glucose stimulus;GO:0006629|lipid metabolic process;GO:0007269|neurotransmitter secretionGO:0006470|protein dephosphorylation	GO:0004725|protein tyrosine phosphatase activityGO:0004725|protein tyrosine phosphatase activity	GO:0030054|cell junction;GO:0016021|integral component of membrane;GO:0030667|secretory granule membrane;GO:0030672|synaptic vesicle membrane	.	.
CM026126.1.466	3	1	9	8	3	1.125	2.66667	0.603008	0.565739	.	gi|808116473|ref|XP_012175683.1|	1066	E:0	uncharacterized protein LOC105667100 [Bombus terrestris]	.	.	.	.	.	.	.	.	.	.	.	.	.
CM026126.1.385	5	6	1	3	0.833333	0.333333	2.5	0.604396	0.536788	SUV42	gi|815914775|ref|XP_012242630.1|	2056	E:0	histone-lysine N-methyltransferase Suv4-20 [Bombus impatiens]	SUV42_DROME	407	E:6e-120	SUV42_DROME	413	E:5e-122	ENOG410XPH8	suppressor of variegation 4-20 homolog	GO:0006342|chromatin silencing;GO:0034772|histone H4-K20 dimethylation;GO:0034770|histone H4-K20 methylation;GO:0034773|histone H4-K20 trimethylation;GO:0016571|histone methylation;GO:0040029|regulation of gene expression, epigenetic;GO:0006351|transcription, DNA-templated	GO:0042799|histone methyltransferase activity (H4-K20 specific)GO:0005515|protein binding	GO:0005720|nuclear heterochromatin;GO:0005634|nucleus;GO:0005700|polytene chromosome	K11429|SUV420H; histone-lysine N-methyltransferase SUV420H [EC:2.1.1.43]	map00310|Lysine degradation
CM026127.1.268	3	1	6	5	3	1.2	2.5	0.604396	0.536788	PUR2	gi|340711229|ref|XP_003394181.1|	1922	E:0	trifunctional purine biosynthetic protein adenosine-3 isoform X1 [Bombus terrestris]	PUR2_CHICK	1053	E:0	PUR2_HUMAN	1076	E:0	COG0150	phosphoribosylaminoimidazole synthetase	GO:0006189|'de novo' IMP biosynthetic process;GO:0003360|brainstem development;GO:0021549|cerebellum development;GO:0021987|cerebral cortex development;GO:0006544|glycine metabolic process;GO:0009113|purine nucleobase biosynthetic process;GO:0009168|purine ribonucleoside monophosphate biosynthetic process;GO:0010035|response to inorganic substance;GO:0010033|response to organic substance;GO:00466…	GO:0005524|ATP binding;GO:0046872|metal ion binding;GO:0004637|phosphoribosylamine-glycine ligase activity;GO:0004641|phosphoribosylformylglycinamidine cyclo-ligase activity;GO:0004644|phosphoribosylglycinamide formyltransferase activityGO:0004637|phosphoribosylamine-glycine ligase activity;GO:0005524|ATP binding;GO:0046872|metal ion binding;GO:0016742|hydroxymethyl-, formyl- and related transfer…	GO:0005829|cytosol;GO:0070062|extracellular exosome	K11787|GART; phosphoribosylamine--glycine ligase / phosphoribosylglycinamide formyltransferase / phosphoribosylformylglycinamidine cyclo-ligase [EC:6.3.4.13 2.1.2.2 6.3.3.1]	map00670|One carbon pool by folate;map01100|Metabolic pathways;map01130|Biosynthesis of antibiotics;map01110|Biosynthesis of secondary metabolites;map00230|Purine metabolism
CM026138.1.106	3	1	6	5	3	1.2	2.5	0.604396	0.536788	TOP3A	gi|815921813|ref|XP_012245759.1|	1996	E:0	DNA topoisomerase 3-alpha isoform X1 [Bombus impatiens]	TOP3A_MOUSE	990	E:0	TOP3A_MOUSE	999	E:0	COG0550	Releases the supercoiling and torsional tension of DNA, which is introduced during the DNA replication and transcription, by transiently cleaving and rejoining one strand of the DNA duplex. Introduces a single-strand break via transesterification at a target site in duplex DNA. The scissile phosphodiester is attacked by the catalytic tyrosine of the enzyme, resulting in the formation of a DNA-(5'…	GO:0006265|DNA topological changeGO:0006265|DNA topological change	GO:0003677|DNA binding;GO:0003916|DNA topoisomerase activity;GO:0003917|DNA topoisomerase type I activity;GO:0008270|zinc ion bindingGO:0003677|DNA binding;GO:0003916|DNA topoisomerase activity;GO:0008270|zinc ion binding	GO:0005694|chromosome;GO:0005654|nucleoplasm;GO:0005634|nucleus;GO:0016605|PML bodyGO:0005694|chromosome	K03165|TOP3; DNA topoisomerase III [EC:5.99.1.2]	map03440|Homologous recombination;map03460|Fanconi anemia pathway
CM026135.1.23	2	2	4	8	1	0.5	2	0.604396	0.420985	DHGL	gi|350401251|ref|XP_003486099.1|	1219	E:0	glucose dehydrogenase [FAD, quinone]-like isoform X1 [Bombus impatiens]	DHGL_DROPS	454	E:4e-149	DHGL_DROPS	491	E:1e-163	.	.	GO:0055114|oxidation-reduction process	GO:0050660|flavin adenine dinucleotide binding;GO:0016614|oxidoreductase activity, acting on CH-OH group of donorsGO:0016614|oxidoreductase activity, acting on CH-OH group of donors;GO:0050660|flavin adenine dinucleotide binding	GO:0005576|extracellular region	K00115|E1.1.5.9; glucose dehydrogenase (acceptor) [EC:1.1.5.9]	map00030|Pentose phosphate pathway;map01100|Metabolic pathways;map01110|Biosynthesis of secondary metabolites;map01130|Biosynthesis of antibiotics
CM026136.1.456	2	7	4	26	0.285714	0.153846	1.85714	0.606895	0.376445	CO5A1	gi|340722701|ref|XP_003399742.1|	1236	E:0	collagen alpha-1(I) chain [Bombus terrestris]	CO5A1_CRILO	220	E:3e-56	COBA1_MOUSE	714	E:0	ENOG410XNMM	collagen, type	GO:0001502|cartilage condensation;GO:0051216|cartilage development;GO:0002063|chondrocyte development;GO:0030199|collagen fibril organization;GO:0050910|detection of mechanical stimulus involved in sensory perception of sound;GO:0048704|embryonic skeletal system morphogenesis;GO:0035987|endodermal cell differentiation;GO:0003007|heart morphogenesis;GO:0042472|inner ear morphogenesis;GO:0001503|os…	GO:0005201|extracellular matrix structural constituent;GO:0046872|metal ion bindingGO:0005201|extracellular matrix structural constituent	GO:0005581|collagen trimer;GO:0005592|collagen type XI trimer;GO:0005615|extracellular space;GO:0005578|proteinaceous extracellular matrix	.	map04974|Protein digestion and absorption
CM026131.1.896	2	3	5	14	0.666667	0.357143	1.86667	0.608037	0.379627	BTBD8	gi|350420581|ref|XP_003492555.1|	4143	E:0	uncharacterized protein LOC100741636 isoform X1 [Bombus impatiens]	BTBD8_HUMAN	161	E:2e-40	BTBD8_HUMAN	161	E:2e-40	ENOG4111F0P	BTB (POZ) domain containing 8	GO:0045893|positive regulation of transcription, DNA-templated;GO:0006357|regulation of transcription from RNA polymerase II promoter	GO:0003700|transcription factor activity, sequence-specific DNA binding;GO:0000976|transcription regulatory region sequence-specific DNA bindingGO:0005515|protein binding	GO:0005737|cytoplasm;GO:0005654|nucleoplasm;GO:0005634|nucleus	K10480|BTBD8; BTB/POZ domain-containing protein 8	.
CM026135.1.747	6	4	2	3	1.5	0.666667	2.25	0.608392	0.48532	TBL3	gi|1012986292|gb|KYQ59760.1|	1855	E:0	Transducin beta-like protein 3 [Trachymyrmex zeteki]	TBL3_RAT	598	E:0	TBL3_RAT	625	E:0	ENOG410XPQD	transducin beta-like 3	GO:0000462|maturation of SSU-rRNA from tricistronic rRNA transcript (SSU-rRNA, 5.8S rRNA, LSU-rRNA)GO:0006364|rRNA processing;GO:0006811|ion transport	GO:0030515|snoRNA bindingGO:0005515|protein binding;GO:0005230|extracellular ligand-gated ion channel activity	GO:0034388|Pwp2p-containing subcomplex of 90S preribosome;GO:0032040|small-subunit processomeGO:0032040|small-subunit processome;GO:0016021|integral component of membrane	K14555|UTP13, TBL3; U3 small nucleolar RNA-associated protein 13	map03008|Ribosome biogenesis in eukaryotes
CM026140.1.210	3	6	2	10	0.5	0.2	2.5	0.610792	0.536788	KMT2E	gi|815922927|ref|XP_012246251.1|	3618	E:0	uncharacterized protein LOC100746548 isoform X1 [Bombus impatiens]	KMT2E_MOUSE	212	E:2e-53	KMT2E_HUMAN	278	E:1e-73	COG2940	Histone-lysine N-methyltransferase	GO:0007050|cell cycle arrest;GO:0006306|DNA methylation;GO:0030218|erythrocyte differentiation;GO:0042119|neutrophil activation;GO:0002446|neutrophil mediated immunity;GO:0006355|regulation of transcription, DNA-templated;GO:0006351|transcription, DNA-templated	GO:0018024|histone-lysine N-methyltransferase activity;GO:0046872|metal ion bindingGO:0005515|protein binding	GO:0005737|cytoplasm;GO:0016607|nuclear speck;GO:0005654|nucleoplasm;GO:0005886|plasma membrane	K09189|MLL5; histone-lysine N-methyltransferase MLL5 [EC:2.1.1.43]	map00310|Lysine degradation
CM026131.1.319	10	19	14	38	0.526316	0.368421	1.42857	0.612398	0.189379	DYH6	gi|1366060069|ref|XP_024221197.1|	7982	E:0	dynein heavy chain 6, axonemal [Bombus impatiens]	DYH6_HUMAN	3966	E:0	DYH6_HUMAN	4179	E:0	COG5245	heavy chain	GO:0060271|cilium assembly;GO:0001539|cilium or flagellum-dependent cell motility;GO:0007018|microtubule-based movementGO:0007018|microtubule-based movement	GO:0005524|ATP binding;GO:0008569|ATP-dependent microtubule motor activity, minus-end-directed;GO:0045505|dynein intermediate chain binding;GO:0045503|dynein light chain binding;GO:0051959|dynein light intermediate chain bindingGO:0005524|ATP binding;GO:0016887|ATPase activity;GO:0003777|microtubule motor activity	GO:0005858|axonemal dynein complex;GO:0005929|cilium;GO:0005737|cytoplasm;GO:0030286|dynein complex;GO:0005874|microtubuleGO:0030286|dynein complex	K10408|DNAH; dynein heavy chain, axonemal	map05016|Huntington's disease
CM026142.1.58	5	1	9	6	5	1.5	3.33333	0.612616	0.652591	.	gi|815903827|ref|XP_012237881.1|	171	E:6e-46	homeobox protein Hox-C5a-like [Bombus impatiens]	.	.	.	.	.	.	.	.	.	.	.	.	.
CM026139.1.200	2	2	31	58	1	0.534483	1.87097	0.613232	0.381053	OR4	gi|1032011296|ref|XP_016771979.1|	884	E:0	PREDICTED: uncharacterized protein LOC100578045 [Apis mellifera]	OR4_AEDAE	75.9	E:8e-13	OR4_AEDAE	75.9	E:7e-13	ENOG410YWQ8	Odorant receptor	GO:0007608|sensory perception of smell	GO:0005549|odorant binding;GO:0004984|olfactory receptor activityGO:0004984|olfactory receptor activity;GO:0005549|odorant binding	GO:0016021|integral component of membraneGO:0016020|membrane	.	.
CM026128.1.65	5	10	1	6	0.5	0.166667	3	0.615818	0.61399	BDL	gi|350403046|ref|XP_003486685.1|	1341	E:0	protein borderless isoform X1 [Bombus impatiens]	BDL_DROME	675	E:0	BDL_DROME	691	E:0	ENOG410YJSE	IGc2	GO:0007156|homophilic cell adhesion via plasma membrane adhesion molecules;GO:0007158|neuron cell-cell adhesion;GO:0045467|R7 cell development	GO:0098632|protein binding involved in cell-cell adhesionGO:0005515|protein binding	GO:0030424|axon;GO:0005887|integral component of plasma membraneGO:0016020|membrane	.	.
CM026140.1.453	9	4	3	3	2.25	1	2.25	0.616873	0.48532	SC5A6	gi|815910336|ref|XP_012240726.1|	1073	E:0	putative sodium-dependent multivitamin transporter [Bombus impatiens]	SC5A6_DROME	481	E:5e-161	SC5A6_DROME	554	E:0	COG0591	symporter	GO:0006814|sodium ion transportGO:0006810|transport;GO:0055085|transmembrane transport	GO:0015293|symporter activityGO:0005215|transporter activity	GO:0016021|integral component of membraneGO:0016020|membrane	K14388|SLC5A8_12, SMCT; solute carrier family 5 (sodium-coupled monocarboxylate transporter), member 8/12	.
CM026132.1.682	4	1	12	10	4	1.2	3.33333	0.618481	0.652591	.	.	.	.	.	.	.	.	.	.	.	.	.	.	.	.	.	.
CM026127.1.50	14	1	17	3	14	5.66667	2.47059	0.618984	0.531274	.	gi|808117751|ref|XP_012176230.1|	754	E:0	uncharacterized protein LOC105667146 isoform X1 [Bombus terrestris]	.	.	.	.	.	.	.	.	.	.	.	.	.
CM026142.1.167	3	1	16	13	3	1.23077	2.4375	0.619721	0.524911	.	gi|1241837750|gb|PBC33990.1|	122	E:7e-27	Protein sprint [Apis cerana cerana]	.	.	.	.	.	.	.	.	.	.	.	.	.
CM026126.1.368	6	5	2	4	1.2	0.5	2.4	0.61991	0.517488	DDX55	gi|340728638|ref|XP_003402626.1|	1458	E:0	uncharacterized protein LOC100648467 [Bombus terrestris]	DDX55_DANRE	571	E:0	DDX55_XENLA	578	E:0	.	.	.	GO:0005524|ATP binding;GO:0004386|helicase activity;GO:0003723|RNA bindingGO:0003676|nucleic acid binding;GO:0005524|ATP binding;GO:0003677|DNA binding;GO:0016787|hydrolase activity;GO:0008270|zinc ion binding	.	K14809|DDX55, SPB4; ATP-dependent RNA helicase DDX55/SPB4 [EC:3.6.4.13]	.
CM026136.1.172	7	5	2	3	1.4	0.666667	2.1	0.61991	0.448557	GDE	gi|915657500|gb|KOC60813.1|	3523	E:0	Glycogen debranching enzyme [Habropoda laboriosa]	GDE_HUMAN	1516	E:0	GDE_HUMAN	1539	E:0	COG3408	Glycogen debranching enzyme	GO:0005978|glycogen biosynthetic process;GO:0005980|glycogen catabolic process;GO:0043312|neutrophil degranulation;GO:0051384|response to glucocorticoid;GO:0007584|response to nutrient	GO:0004134|4-alpha-glucanotransferase activity;GO:0004135|amylo-alpha-1,6-glucosidase activity;GO:0004133|glycogen debranching enzyme activity;GO:0030247|polysaccharide binding;GO:0031593|polyubiquitin modification-dependent protein binding	GO:0005737|cytoplasm;GO:0005829|cytosol;GO:0005576|extracellular region;GO:1904813|ficolin-1-rich granule lumen;GO:0016234|inclusion body;GO:0043033|isoamylase complex;GO:0005634|nucleus;GO:0016529|sarcoplasmic reticulum;GO:0034774|secretory granule lumen	K01196|AGL; glycogen debranching enzyme [EC:2.4.1.25 3.2.1.33]	map01100|Metabolic pathways;map00500|Starch and sucrose metabolism
CM026126.1.86	8	1	12	4	8	3	2.66667	0.620553	0.565739	.	gi|307208198|gb|EFN85669.1|	117	E:1e-27	Uncharacterized 50 kDa protein in type I retrotransposable element R1DM, partial [Harpegnathos saltator]	.	.	.	.	.	.	.	.	.	GO:0003676|nucleic acid binding;GO:0008270|zinc ion binding	.	.	.
CM026138.1.504	9	13	1	4	0.692308	0.25	2.76923	0.620959	0.581822	KDIS	gi|1185562559|ref|XP_012171831.2|	4068	E:0	kinase D-interacting substrate of 220 kDa isoform X4 [Bombus terrestris]	KDIS_RAT	1024	E:0	KDIS_RAT	1085	E:0	COG0666	Ankyrin Repeat	GO:0000186|activation of MAPKK activity;GO:1990090|cellular response to nerve growth factor stimulus;GO:0038180|nerve growth factor signaling pathway;GO:0010976|positive regulation of neuron projection development	GO:0030165|PDZ domain binding;GO:0019901|protein kinase binding;GO:0019887|protein kinase regulator activityGO:0005515|protein binding	GO:0005829|cytosol;GO:0016021|integral component of membrane;GO:0005770|late endosome;GO:0043234|protein complex	K12460|KIDINS220, ARMS; ankyrin repeat-rich membrane spanning protein	map04722|Neurotrophin signaling pathway
CM026137.1.134	12	3	5	3	4	1.66667	2.4	0.621385	0.517488	.	gi|915654236|gb|KOC58675.1|	124	E:9e-31	hypothetical protein WH47_07823 [Habropoda laboriosa]	.	.	.	POL_HV2D1	49.3	E:9e-06	.	.	GO:0015074|DNA integration;GO:0006310|DNA recombination;GO:0075713|establishment of integrated proviral latency;GO:0039657|suppression by virus of host gene expression;GO:0046718|viral entry into host cell;GO:0044826|viral genome integration into host DNA;GO:0075732|viral penetration into host nucleus;GO:0019076|viral release from host cell	GO:0004190|aspartic-type endopeptidase activity;GO:0003677|DNA binding;GO:0003887|DNA-directed DNA polymerase activity;GO:0004533|exoribonuclease H activity;GO:0008289|lipid binding;GO:0003723|RNA binding;GO:0003964|RNA-directed DNA polymerase activity;GO:0004523|RNA-DNA hybrid ribonuclease activity;GO:0005198|structural molecule activity;GO:0008270|zinc ion binding	GO:0042025|host cell nucleus;GO:0020002|host cell plasma membrane;GO:0072494|host multivesicular body;GO:0019013|viral nucleocapsid;GO:0055036|virion membrane	.	.
CM026140.1.508	9	11	48	82	0.818182	0.585366	1.39773	0.621468	0.171491	.	gi|340729777|ref|XP_003403172.1|	8857	E:0	uncharacterized protein LOC100649677 isoform X1 [Bombus terrestris]	.	.	.	.	.	.	.	.	.	.	.	.	.
CM026129.1.294	5	2	5	5	2.5	1	2.5	0.622069	0.536788	.	gi|1366116556|ref|XP_024225073.1|	1192	E:0	uncharacterized protein LOC112213251 [Bombus impatiens]	.	.	.	.	.	.	.	.	.	.	.	.	.
CM026133.1.343	3	2	8	12	1.5	0.666667	2.25	0.623188	0.48532	.	gi|1366080668|ref|XP_024221472.1|	912	E:0	uncharacterized protein LOC100747400 [Bombus impatiens]	.	.	.	.	.	.	.	.	.	.	.	.	.
CM026132.1.575	29	5	7	2	5.8	3.5	1.65714	0.624376	0.301189	RTJK	gi|987923507|ref|XP_015438039.1|	154	E:2e-37	PREDICTED: retrovirus-related Pol polyprotein from type-1 retrotransposable element R1 [Dufourea novaeangliae]	RTJK_DROFU	74.7	E:5e-13	RTJK_DROFU	75.5	E:3e-13	.	.	.	GO:0003964|RNA-directed DNA polymerase activity	.	.	.
CM026132.1.323	4	2	4	4	2	1	2	0.62704	0.420985	.	gi|340717510|ref|XP_003397224.1|	1062	E:0	uncharacterized protein LOC100645719 [Bombus terrestris]	.	.	.	.	.	.	.	.	.	.	.	.	.
CM026141.1.303	4	1	17	13	4	1.30769	3.05882	0.627178	0.621413	.	gi|1059225336|ref|XP_017758217.1|	163	E:2e-43	PREDICTED: uncharacterized protein LOC108549377 [Eufriesea mexicana]	.	.	.	.	.	.	.	.	.	.	.	.	.
CM026137.1.117	13	3	6	3	4.33333	2	2.16667	0.63004	0.465525	.	gi|815923011|ref|XP_012246286.1|	150	E:3e-40	LOW QUALITY PROTEIN: protein PXR1-like [Bombus impatiens]	.	.	.	.	.	.	.	.	.	.	.	.	.
CM026134.1.388	3	3	5	10	1	0.5	2	0.631063	0.420985	KDM6A	gi|350408486|ref|XP_003488419.1|	2239	E:0	histone demethylase UTY isoform X1 [Bombus impatiens]	KDM6A_HUMAN	724	E:0	KDM6A_HUMAN	724	E:0	COG0457	repeat-containing protein	GO:0060070|canonical Wnt signaling pathway;GO:0072358|cardiovascular system development;GO:0003007|heart morphogenesis;GO:0051568|histone H3-K4 methylation;GO:0001701|in utero embryonic development;GO:0048333|mesodermal cell differentiation;GO:0035264|multicellular organism growth;GO:0001843|neural tube closure;GO:0048570|notochord morphogenesis;GO:0010628|positive regulation of gene expression;G…	GO:0031490|chromatin DNA binding;GO:0051213|dioxygenase activity;GO:0032452|histone demethylase activity;GO:0071558|histone demethylase activity (H3-K27 specific);GO:0042802|identical protein binding;GO:0046872|metal ion binding;GO:0000978|RNA polymerase II core promoter proximal region sequence-specific DNA binding	GO:0035097|histone methyltransferase complex;GO:0044666|MLL3/4 complex;GO:0005654|nucleoplasm;GO:0005634|nucleus	K11447|UTX, UTY; histone demethylase [EC:1.14.11.-]	map05202|Transcriptional misregulation in cancer
CM026127.1.407	2	4	4	13	0.5	0.307692	1.625	0.632203	0.287366	TF3C1	gi|815904145|ref|XP_012238017.1|	4531	E:0	general transcription factor 3C polypeptide 1 [Bombus impatiens]	TF3C1_HUMAN	352	E:3e-96	TF3C1_HUMAN	535	E:3e-154	ENOG410XSJ5	general transcription factor IIIC, polypeptide 1, alpha 220kDa	GO:0042791|5S class rRNA transcription from RNA polymerase III type 1 promoter;GO:0009303|rRNA transcription;GO:0006383|transcription from RNA polymerase III promoter;GO:0006384|transcription initiation from RNA polymerase III promoter;GO:0006351|transcription, DNA-templated;GO:0009304|tRNA transcription;GO:0042797|tRNA transcription from RNA polymerase III promoter	GO:0001002|RNA polymerase III type 1 promoter sequence-specific DNA binding;GO:0001003|RNA polymerase III type 2 promoter sequence-specific DNA binding;GO:0001007|transcription factor activity, RNA polymerase III transcription factor binding	GO:0030529|intracellular ribonucleoprotein complex;GO:0016020|membrane;GO:0005730|nucleolus;GO:0005654|nucleoplasm;GO:0005634|nucleus;GO:0000127|transcription factor TFIIIC complex	K15199|GTF3C1; general transcription factor 3C polypeptide 1	.
CM026137.1.33	15	3	7	3	5	2.33333	2.14286	0.634496	0.459586	.	gi|1366091407|ref|XP_024222664.1|	221	E:4e-65	uncharacterized protein LOC105680586 isoform X1 [Bombus impatiens]	.	.	.	.	.	.	.	.	.	.	.	.	.
CM026139.1.604	9	7	2	3	1.28571	0.666667	1.92857	0.635117	0.39954	.	gi|1366060907|ref|XP_024222154.1|	871	E:0	myosin-10 isoform X11 [Bombus impatiens]	.	.	.	.	.	.	.	.	.	.	.	.	.
CM026127.1.864	8	1	16	5	8	3.2	2.5	0.637135	0.536788	.	gi|815914637|ref|XP_012242571.1|	115	E:1e-27	uncharacterized protein LOC105680933 [Bombus impatiens]	.	.	.	.	.	.	.	.	.	.	.	.	.
CM026134.1.411	5	4	3	5	1.25	0.6	2.08333	0.637186	0.444146	CND1	gi|808130898|ref|XP_012168146.1|	2429	E:0	condensin complex subunit 1 [Bombus terrestris]	CND1_XENLA	625	E:0	CND1_XENLA	679	E:0	.	.	GO:0051301|cell division;GO:0007076|mitotic chromosome condensation	.	GO:0005694|chromosome;GO:0005829|cytosol;GO:0005634|nucleus	K06677|YCS4, CNAP1, CAPD2; condensin complex subunit 1	map04111|Cell cycle - yeast
CM026140.1.60	5	1	15	7	5	2.14286	2.33333	0.639911	0.503701	.	gi|1185567035|ref|XP_020723156.1|	180	E:1e-52	uncharacterized protein LOC110120041 [Bombus terrestris]	.	.	.	.	.	.	.	.	.	.	.	.	.
CM026128.1.327	7	1	16	7	7	2.28571	3.0625	0.641702	0.621868	.	gi|1185577878|ref|XP_020719927.1|	479	E:7e-155	LOW QUALITY PROTEIN: uncharacterized protein LOC100650602 [Bombus terrestris]	.	.	.	.	.	.	.	.	.	.	.	.	.
CM026127.1.7	5	2	7	6	2.5	1.16667	2.14286	0.642415	0.459586	RTJK	gi|1059880651|ref|XP_017795706.1|	158	E:8e-39	PREDICTED: RNA-directed DNA polymerase from mobile element jockey-like [Habropoda laboriosa]	RTJK_DROME	75.9	E:6e-13	RTJK_DROME	77	E:2e-13	.	.	.	GO:0003964|RNA-directed DNA polymerase activity	.	.	.
CM026139.1.646	3	5	3	9	0.6	0.333333	1.8	0.642415	0.35665	.	gi|1185564432|ref|XP_020722550.1|	407	E:2e-130	proline-rich protein 4-like [Bombus terrestris]	.	.	.	Z512B_HUMAN	66.2	E:8e-10	COG5048	Zinc finger protein	GO:0006355|regulation of transcription, DNA-templated;GO:0006351|transcription, DNA-templated	GO:0003677|DNA binding;GO:0046872|metal ion binding	GO:0005634|nucleus	.	.
CM026128.1.660	2	3	10	23	0.666667	0.434783	1.53333	0.642588	0.244763	MA2B1	gi|915654999|gb|KOC58867.1|	2501	E:0	Lysosomal alpha-mannosidase [Habropoda laboriosa]	MA2B1_CAVPO	834	E:0	MA2B1_CAVPO	839	E:0	ENOG410XQMZ	Mannosidase alpha class	GO:0006013|mannose metabolic processGO:0006013|mannose metabolic process	GO:0004559|alpha-mannosidase activity;GO:0030246|carbohydrate binding;GO:0046872|metal ion bindingGO:0004559|alpha-mannosidase activity	GO:0005764|lysosome	.	.
CM026128.1.343	7	1	18	7	7	2.57143	2.72222	0.642845	0.574601	.	gi|1061113407|ref|XP_017882812.1|	197	E:4e-51	PREDICTED: uncharacterized protein LOC108626584, partial [Ceratina calcarata]	.	.	.	.	.	.	.	.	.	.	.	.	.
CM026131.1.264	3	3	4	7	1	0.571429	1.75	0.643665	0.338269	KI18A	gi|808124018|ref|XP_003396433.2|	1603	E:0	kinesin-like protein KIF18A [Bombus terrestris]	KI18A_HUMAN	428	E:1e-133	KI18A_HUMAN	456	E:3e-144	COG5059	Kinesin family member	GO:0019886|antigen processing and presentation of exogenous peptide antigen via MHC class II;GO:0071392|cellular response to estradiol stimulus;GO:0007140|male meiotic nuclear division;GO:0007019|microtubule depolymerization;GO:0007018|microtubule-based movement;GO:0007080|mitotic metaphase plate congression;GO:0015031|protein transport;GO:0070507|regulation of microtubule cytoskeleton organizati…	GO:0003779|actin binding;GO:0005524|ATP binding;GO:0008574|ATP-dependent microtubule motor activity, plus-end-directed;GO:0008017|microtubule binding;GO:0051010|microtubule plus-end binding;GO:0070463|tubulin-dependent ATPase activity;GO:0043130|ubiquitin bindingGO:0008017|microtubule binding;GO:0003777|microtubule motor activity;GO:0005524|ATP binding	GO:0005901|caveola;GO:0005737|cytoplasm;GO:0005829|cytosol;GO:0005871|kinesin complex;GO:0000776|kinetochore;GO:0005828|kinetochore microtubule;GO:0015630|microtubule cytoskeleton;GO:0005815|microtubule organizing center;GO:1990023|mitotic spindle midzone;GO:0005634|nucleus;GO:0001726|ruffle	K10401|KIF18_19; kinesin family member 18/19	.
CM026134.1.319	7	4	3	3	1.75	1	1.75	0.643665	0.338269	PGDH	gi|340719803|ref|XP_003398335.1|	452	E:2e-154	15-hydroxyprostaglandin dehydrogenase [NAD(+)] [Bombus terrestris]	PGDH_MOUSE	141	E:1e-36	PGDH_MOUSE	152	E:7e-41	COG1028	Dehydrogenase reductase	GO:0097070|ductus arteriosus closure;GO:0007565|female pregnancy;GO:0001822|kidney development;GO:0045786|negative regulation of cell cycle;GO:0030728|ovulation;GO:0007567|parturition;GO:0043065|positive regulation of apoptotic process;GO:1904707|positive regulation of vascular smooth muscle cell proliferation;GO:0006693|prostaglandin metabolic process;GO:0032355|response to estradiol;GO:0045471|…	GO:0016404|15-hydroxyprostaglandin dehydrogenase (NAD+) activity;GO:0003824|catalytic activity;GO:0051287|NAD binding;GO:0070403|NAD+ binding;GO:0004957|prostaglandin E receptor activity;GO:0042803|protein homodimerization activity	GO:0016323|basolateral plasma membrane;GO:0005829|cytosol;GO:0070062|extracellular exosome;GO:0005615|extracellular space;GO:0005654|nucleoplasm	K00069|HPGD; 15-hydroxyprostaglandin dehydrogenase (NAD) [EC:1.1.1.141]	map05202|Transcriptional misregulation in cancer
CM026137.1.27	7	3	4	3	2.33333	1.33333	1.75	0.643665	0.338269	.	gi|987922613|ref|XP_015437540.1|	95.5	E:6e-20	PREDICTED: piggyBac transposable element-derived protein 4-like [Dufourea novaeangliae]	.	.	.	.	.	.	.	.	.	.	.	.	.
CM026132.1.680	5	1	23	12	5	1.91667	2.6087	0.644815	0.556089	.	gi|815919695|ref|XP_012244813.1|	147	E:5e-39	LOW QUALITY PROTEIN: uncharacterized protein LOC105681202 [Bombus impatiens]	.	.	.	.	.	.	.	.	.	.	.	.	.
CM026141.1.214	4	1	39	24	4	1.625	2.46154	0.644834	0.52955	FACR1	gi|350412217|ref|XP_003489574.1|	775	E:0	putative fatty acyl-CoA reductase CG5065 [Bombus impatiens]	FACR1_DROME	295	E:9e-91	FACR1_DROME	300	E:1e-92	ENOG410XS7R	fatty-acyl-CoA reductase (alcohol-forming) activity	GO:0008611|ether lipid biosynthetic process;GO:0035336|long-chain fatty-acyl-CoA metabolic process;GO:0010025|wax biosynthetic process	GO:0080019|fatty-acyl-CoA reductase (alcohol-forming) activity;GO:0050062|long-chain-fatty-acyl-CoA reductase activityGO:0003824|catalytic activity;GO:0050662|coenzyme binding	GO:0005779|integral component of peroxisomal membrane;GO:0005778|peroxisomal membrane;GO:0005777|peroxisome	K13356|FAR; fatty acyl-CoA reductase [EC:1.2.1.-]	map00073|Cutin, suberine and wax biosynthesis;map04146|Peroxisome
CM026137.1.10	12	4	5	3	3	1.66667	1.8	0.646626	0.35665	.	gi|815928643|ref|XP_012248790.1|	142	E:3e-37	uncharacterized protein LOC105681888 [Bombus impatiens]	.	.	.	.	.	.	.	.	.	.	.	.	.
CM026141.1.151	3	1	79	54	3	1.46296	2.05063	0.648837	0.435282	ZC21C	gi|1366114188|ref|XP_024224749.1|	4004	E:0	LOW QUALITY PROTEIN: microtubule-associated protein futsch [Bombus impatiens]	ZC21C_MOUSE	129	E:2e-29	ZC21C_MOUSE	133	E:1e-30	ENOG4111J7C	zinc finger, C2HC-type containing	.	GO:0046872|metal ion binding	.	.	.
CM026132.1.582	6	1	23	10	6	2.3	2.6087	0.649663	0.556088	.	gi|1185553496|ref|XP_020723936.1|	321	E:1e-103	uncharacterized protein LOC110120252, partial [Bombus terrestris]	.	.	.	.	.	.	.	.	.	GO:0003676|nucleic acid binding;GO:0008270|zinc ion binding	.	.	.
CM026136.1.512	7	5	3	5	1.4	0.6	2.33333	0.649917	0.503701	CP6K1	gi|808135671|ref|XP_012170225.1|	934	E:0	cytochrome P450 6k1 isoform X3 [Bombus terrestris]	CP6K1_BLAGE	455	E:2e-153	CP6K1_BLAGE	456	E:2e-153	.	.	GO:0055114|oxidation-reduction process	GO:0020037|heme binding;GO:0005506|iron ion binding;GO:0004497|monooxygenase activity;GO:0016705|oxidoreductase activity, acting on paired donors, with incorporation or reduction of molecular oxygenGO:0005506|iron ion binding;GO:0016705|oxidoreductase activity, acting on paired donors, with incorporation or reduction of molecular oxygen;GO:0020037|heme binding	GO:0005789|endoplasmic reticulum membrane;GO:0031090|organelle membrane	.	.
CM026131.1.43	12	7	3	3	1.71429	1	1.71429	0.653162	0.324482	.	gi|1185575739|ref|XP_020719417.1|	2697	E:0	LOW QUALITY PROTEIN: uncharacterized protein LOC100644060 [Bombus terrestris]	.	.	.	.	.	.	.	.	.	.	.	.	.
JACXIN010004710.1.26	3	3	12	22	1	0.545455	1.83333	0.653956	0.368347	.	gi|1366122180|ref|XP_024225607.1|	69.3	E:1e-11	uncharacterized protein LOC112213408 [Bombus impatiens]	.	.	.	.	.	.	.	.	.	.	.	.	.
CM026127.1.742	5	2	8	6	2.5	1.33333	1.875	0.655659	0.382384	DNMT1	gi|350422372|ref|XP_003493144.1|	2619	E:0	DNA (cytosine-5)-methyltransferase PliMCI isoform X1 [Bombus impatiens]	DNMT1_CHICK	1357	E:0	DNMT1_CHICK	1357	E:0	.	.	GO:0090309|positive regulation of methylation-dependent chromatin silencing;GO:0007265|Ras protein signal transduction;GO:0006351|transcription, DNA-templated	GO:0003886|DNA (cytosine-5-)-methyltransferase activity;GO:0003677|DNA binding;GO:1990841|promoter-specific chromatin binding;GO:0008270|zinc ion bindingGO:0003677|DNA binding;GO:0008270|zinc ion binding;GO:0003682|chromatin binding	GO:0005634|nucleus	K00558|DNMT1, dcm; DNA (cytosine-5)-methyltransferase 1 [EC:2.1.1.37]	map00270|Cysteine and methionine metabolism;map01100|Metabolic pathways;map05206|MicroRNAs in cancer
CM026136.1.513	3	6	5	17	0.5	0.294118	1.7	0.659505	0.318806	CP6K1	gi|350418747|ref|XP_003491953.1|	891	E:0	cytochrome P450 6k1-like [Bombus impatiens]	CP6K1_BLAGE	439	E:7e-147	CP6K1_BLAGE	438	E:9e-147	.	.	GO:0055114|oxidation-reduction process	GO:0020037|heme binding;GO:0005506|iron ion binding;GO:0004497|monooxygenase activity;GO:0016705|oxidoreductase activity, acting on paired donors, with incorporation or reduction of molecular oxygenGO:0005506|iron ion binding;GO:0016705|oxidoreductase activity, acting on paired donors, with incorporation or reduction of molecular oxygen;GO:0020037|heme binding	GO:0005789|endoplasmic reticulum membrane;GO:0031090|organelle membrane	.	.
CM026126.1.110	7	10	2	6	0.7	0.333333	2.1	0.660761	0.448557	PDZD2	gi|1366065837|ref|XP_012249101.2|	1783	E:0	uncharacterized protein LOC100742086 isoform X3 [Bombus impatiens]	PDZD2_RAT	107	E:5e-22	PDZD2_RAT	108	E:2e-22	ENOG4110362	parallel actin filament bundle assembly	GO:0007155|cell adhesion;GO:0035556|intracellular signal transduction	GO:0005515|protein binding	GO:0045177|apical part of cell;GO:0005911|cell-cell junction;GO:0005737|cytoplasm;GO:0005783|endoplasmic reticulum;GO:0005576|extracellular region;GO:0043005|neuron projection;GO:0005634|nucleus;GO:0014069|postsynaptic density of dendrite	.	.
CM026141.1.195	6	1	28	10	6	2.8	2.14286	0.662754	0.459586	DYHC	gi|925670809|gb|KOX68706.1|	137	E:4e-36	Dynein beta chain, ciliary [Melipona quadrifasciata]	DYHC_HELCR	102	E:3e-22	DYHC_HELCR	102	E:3e-22	.	.	GO:0030030|cell projection organization;GO:0007018|microtubule-based movementGO:0007018|microtubule-based movement	GO:0005524|ATP binding;GO:0016887|ATPase activity;GO:0003777|microtubule motor activityGO:0003777|microtubule motor activity	GO:0005737|cytoplasm;GO:0030286|dynein complex;GO:0005874|microtubule;GO:0031514|motile ciliumGO:0030286|dynein complex	.	.
CM026125.1.305	7	11	2	6	0.636364	0.333333	1.90909	0.667285	0.393413	EMC89	gi|1366101353|ref|XP_012241649.2|	1602	E:0	myosin-8, partial [Bombus impatiens]	EMC89_DROME	162	E:3e-43	EMC89_DROME	156	E:3e-41	ENOG410Y8KS	ER membrane protein complex subunit	.	.	GO:0012505|endomembrane system;GO:0072546|ER membrane protein complex	.	.
CM026138.1.584	7	7	3	6	1	0.5	2	0.669269	0.420985	MINP1	gi|808140841|ref|XP_012171984.1|	1128	E:0	uncharacterized protein LOC105666505 [Bombus terrestris]	MINP1_DROME	248	E:6e-71	MINP1_DROME	248	E:6e-71	ENOG4111FS8	PHOsphatase	GO:0016311|dephosphorylation;GO:0007424|open tracheal system development;GO:0051491|positive regulation of filopodium assembly	GO:0003993|acid phosphatase activity;GO:0034417|bisphosphoglycerate 3-phosphatase activity;GO:0052826|inositol hexakisphosphate 2-phosphatase activity;GO:0052745|inositol phosphate phosphatase activityGO:0003993|acid phosphatase activity	GO:0031362|anchored component of external side of plasma membrane;GO:0016324|apical plasma membrane;GO:0016323|basolateral plasma membrane;GO:0030054|cell junction;GO:0070062|extracellular exosome;GO:0030175|filopodium;GO:0005886|plasma membrane	K03103|MINPP1; multiple inositol-polyphosphate phosphatase / 2,3-bisphosphoglycerate 3-phosphatase [EC:3.1.3.62 3.1.3.80]	map00562|Inositol phosphate metabolism;map01100|Metabolic pathways;map00010|Glycolysis / Gluconeogenesis
CM026125.1.221	3	3	181	323	1	0.560372	1.78453	0.672201	0.351073	SYNE1	gi|1366100533|ref|XP_024223677.1|	15000	E:0	nesprin-1 isoform X8 [Bombus impatiens]	SYNE1_MOUSE	659	E:0	SYNE1_HUMAN	588	E:1e-165	COG5069	Microtubule associated monoxygenase, calponin and LIM domain containing	GO:0090286|cytoskeletal anchoring at nuclear membrane;GO:0007030|Golgi organization;GO:0042692|muscle cell differentiation;GO:0090292|nuclear matrix anchoring at nuclear membrane;GO:0006997|nucleus organization;GO:0007283|spermatogenesis	GO:0003779|actin binding;GO:0051015|actin filament binding;GO:0019899|enzyme binding;GO:0042802|identical protein binding;GO:0005521|lamin binding;GO:0042803|protein homodimerization activity;GO:0003723|RNA bindingGO:0005515|protein binding	GO:0005737|cytoplasm;GO:0005856|cytoskeleton;GO:0005794|Golgi apparatus;GO:0016021|integral component of membrane;GO:0034993|LINC complex;GO:0005635|nuclear envelope;GO:0031965|nuclear membrane;GO:0005640|nuclear outer membrane;GO:0005730|nucleolus;GO:0005654|nucleoplasm;GO:0005634|nucleus;GO:0000932|P-body;GO:0045211|postsynaptic membrane;GO:0030017|sarcomere	K19326|SYNE1; nesprin-1	.
CM026141.1.72	9	8	3	5	1.125	0.6	1.875	0.672769	0.382384	DCR1	gi|1185566709|ref|XP_020723074.1|	3782	E:0	LOW QUALITY PROTEIN: endoribonuclease Dcr-1 [Bombus terrestris]	DCR1_DROME	1363	E:0	DCR1_DROME	1462	E:0	COG0571	Digests double-stranded RNA. Involved in the processing of primary rRNA transcript to yield the immediate precursors to the large and small rRNAs (23S and 16S). Also processes some mRNAs, and tRNAs when they are encoded in the rRNA operon (By similarity)	GO:0006309|apoptotic DNA fragmentation;GO:0048813|dendrite morphogenesis;GO:0033227|dsRNA transport;GO:0042078|germ-line stem cell division;GO:0030727|germarium-derived female germ-line cyst formation;GO:0007294|germarium-derived oocyte fate determination;GO:0045448|mitotic cell cycle, embryonic;GO:0007279|pole cell formation;GO:0031054|pre-miRNA processing;GO:0035196|production of miRNAs involve…	GO:0005524|ATP binding;GO:0016443|bidentate ribonuclease III activity;GO:0004530|deoxyribonuclease I activity;GO:0003725|double-stranded RNA binding;GO:0004386|helicase activity;GO:0046872|metal ion binding;GO:0070883|pre-miRNA binding;GO:0004525|ribonuclease III activity;GO:0003727|single-stranded RNA bindingGO:0016891|endoribonuclease activity, producing 5'-phosphomonoesters;GO:0005515|protein …	GO:0005737|cytoplasm;GO:0016442|RISC complex	K11592|DICER1, DCR1; endoribonuclease Dicer [EC:3.1.26.-]	map05206|MicroRNAs in cancer
CM026141.1.265	8	4	5	4	2	1.25	1.6	0.673065	0.276231	.	gi|1185562196|ref|XP_020722031.1|	572	E:0	telomere-associated protein RIF1 isoform X2 [Bombus terrestris]	.	.	.	.	.	.	.	.	.	.	.	.	.
CM026131.1.405	4	4	6	10	1	0.6	1.66667	0.673352	0.305182	TMC3	gi|1366060532|ref|XP_024221754.1|	1982	E:0	LOW QUALITY PROTEIN: transmembrane channel-like protein 3 [Bombus impatiens]	TMC3_CHICK	311	E:4e-87	TMC3_CHICK	332	E:3e-94	ENOG410XTGF	Transmembrane channel-like	GO:0006811|ion transport	.	GO:0016021|integral component of membraneGO:0016021|integral component of membrane	.	.
CM026141.1.242	8	2	13	6	4	2.16667	1.84615	0.674904	0.372734	.	gi|815927097|ref|XP_012248095.1|	140	E:4e-34	uncharacterized protein LOC105681646 [Bombus impatiens]	.	.	.	.	.	.	.	.	.	.	.	.	.
CM026139.1.130	6	1	121	48	6	2.52083	2.38017	0.674952	0.513467	.	gi|1366078877|ref|XP_024221230.1|	1237	E:0	titin homolog [Bombus impatiens]	.	.	.	.	.	.	.	.	GO:0006030|chitin metabolic process	GO:0008061|chitin binding	GO:0005576|extracellular region	.	.
CM026135.1.827	5	3	9	11	1.66667	0.818182	2.03704	0.677617	0.431513	L259	gi|1366107076|ref|XP_024224145.1|	2457	E:0	probable multidrug resistance-associated protein lethal(2)03659 isoform X1 [Bombus impatiens]	L259_DROME	1081	E:0	L259_DROME	1120	E:0	COG1132	(ABC) transporter	GO:0007275|multicellular organism development;GO:0015711|organic anion transport;GO:0055085|transmembrane transportGO:0006810|transport;GO:0055085|transmembrane transport	GO:0005524|ATP binding;GO:0042626|ATPase activity, coupled to transmembrane movement of substances;GO:0015562|efflux transmembrane transporter activity;GO:0008514|organic anion transmembrane transporter activityGO:0005524|ATP binding;GO:0042626|ATPase activity, coupled to transmembrane movement of substances;GO:0016887|ATPase activity	GO:0016021|integral component of membrane;GO:0005887|integral component of plasma membraneGO:0016021|integral component of membrane	K05673|ABCC4; ATP-binding cassette, subfamily C (CFTR/MRP), member 4	map02010|ABC transporters;map04024|cAMP signaling pathway;map04976|Bile secretion
CM026137.1.309	4	2	23	20	2	1.15	1.73913	0.677878	0.334133	DCST2	gi|808137740|ref|XP_012171117.1|	1588	E:0	uncharacterized protein LOC100643093 [Bombus terrestris]	DCST2_HUMAN	230	E:5e-61	DCST2_HUMAN	258	E:2e-70	ENOG410ZWQR	single fertilization	.	.	GO:0016021|integral component of membraneGO:0016021|integral component of membrane	.	.
CM026137.1.303	5	3	8	8	1.66667	1	1.66667	0.679185	0.305182	.	gi|1185561510|ref|XP_020721863.1|	976	E:0	uncharacterized protein LOC110119815 [Bombus terrestris]	.	.	.	.	.	.	.	.	GO:0006030|chitin metabolic process	GO:0008061|chitin binding	GO:0005576|extracellular region	.	.
CM026141.1.246	6	2	20	13	3	1.53846	1.95	0.686756	0.406138	.	gi|1059225336|ref|XP_017758217.1|	333	E:5e-108	PREDICTED: uncharacterized protein LOC108549377 [Eufriesea mexicana]	.	.	.	.	.	.	.	.	.	.	.	.	.
CM026141.1.159	34	5	14	3	6.8	4.66667	1.45714	0.687632	0.205274	TOB1A	gi|1366129513|ref|XP_024226482.1|	1003	E:0	DNA topoisomerase 2-binding protein 1-A [Bombus impatiens]	TOB1A_XENLA	211	E:4e-55	TOB1A_XENLA	213	E:1e-55	.	.	GO:0006974|cellular response to DNA damage stimulus;GO:0006281|DNA repair;GO:0000076|DNA replication checkpoint;GO:0006270|DNA replication initiation;GO:0071163|DNA replication preinitiation complex assembly;GO:0071165|GINS complex assembly;GO:0035563|positive regulation of chromatin binding;GO:0033138|positive regulation of peptidyl-serine phosphorylation;GO:0045860|positive regulation of protei…	GO:0003682|chromatin binding;GO:0003677|DNA binding;GO:0019900|kinase binding	GO:0000785|chromatin;GO:0005737|cytoplasm;GO:0005815|microtubule organizing center;GO:0005634|nucleus;GO:0000922|spindle pole	K10728|TOPBP1; topoisomerase (DNA) II binding protein 1	.
CM026134.1.691	4	5	10	22	0.8	0.454545	1.76	0.692451	0.342028	TTC37	gi|815928810|ref|XP_012248867.1|	2420	E:0	tetratricopeptide repeat protein 37 [Bombus impatiens]	TTC37_HUMAN	476	E:2e-137	TTC37_HUMAN	488	E:1e-141	ENOG410ZG1H	Tetratricopeptide repeat domain 37	GO:0043928|exonucleolytic nuclear-transcribed mRNA catabolic process involved in deadenylation-dependent decayGO:0007608|sensory perception of smell	GO:0005515|protein binding;GO:0004984|olfactory receptor activity;GO:0005549|odorant binding	GO:0005737|cytoplasm;GO:0005829|cytosol;GO:0005654|nucleoplasm;GO:0005634|nucleus;GO:0055087|Ski complex;GO:0035327|transcriptionally active chromatinGO:0016020|membrane	K12600|SKI3, TTC37; superkiller protein 3	map03018|RNA degradation
CM026141.1.230	6	2	21	12	3	1.75	1.71429	0.692451	0.324483	FACR1	gi|350412217|ref|XP_003489574.1|	771	E:0	putative fatty acyl-CoA reductase CG5065 [Bombus impatiens]	FACR1_MOUSE	311	E:3e-98	FACR1_MOUSE	311	E:6e-98	ENOG410XS7R	fatty-acyl-CoA reductase (alcohol-forming) activity	GO:0008611|ether lipid biosynthetic process;GO:0046474|glycerophospholipid biosynthetic process;GO:0035336|long-chain fatty-acyl-CoA metabolic process;GO:0010025|wax biosynthetic process	GO:0080019|fatty-acyl-CoA reductase (alcohol-forming) activity;GO:0050062|long-chain-fatty-acyl-CoA reductase activity	GO:0005779|integral component of peroxisomal membrane;GO:0005778|peroxisomal membrane;GO:0005777|peroxisome	K13356|FAR; fatty acyl-CoA reductase [EC:1.2.1.-]	map00073|Cutin, suberine and wax biosynthesis;map04146|Peroxisome
CM026127.1.54	6	6	5	8	1	0.625	1.6	0.695098	0.276231	SC16A	gi|1241834267|gb|PBC30570.1|	2036	E:0	Protein transport protein Sec16A [Apis cerana cerana]	SC16A_HUMAN	341	E:9e-93	SC16A_HUMAN	361	E:5e-99	ENOG4111J6D	SEC16 homolog B (S. cerevisiae)	GO:0048208|COPII vesicle coating;GO:0007029|endoplasmic reticulum organization;GO:0015031|protein transport;GO:0021762|substantia nigra development	.	GO:0005829|cytosol;GO:0005783|endoplasmic reticulum;GO:0005789|endoplasmic reticulum membrane;GO:0005794|Golgi apparatus;GO:0000139|Golgi membrane	.	.
CM026142.1.135	16	11	4	4	1.45455	1	1.45455	0.700273	0.203854	REV3L	gi|1241831660|gb|PBC28032.1|	3986	E:0	DNA polymerase zeta catalytic subunit [Apis cerana cerana]	REV3L_MOUSE	896	E:0	REV3L_MOUSE	915	E:0	COG0417	DNA polymerase	GO:0006281|DNA repair;GO:0006260|DNA replication;GO:0042276|error-prone translesion synthesisGO:0007186|G-protein coupled receptor signaling pathway	GO:0008408|3'-5' exonuclease activity;GO:0051539|4 iron, 4 sulfur cluster binding;GO:0003677|DNA binding;GO:0003887|DNA-directed DNA polymerase activity;GO:0046872|metal ion binding;GO:0000166|nucleotide bindingGO:0004871|signal transducer activity;GO:0008408|3'-5' exonuclease activity;GO:0000166|nucleotide binding;GO:0003677|DNA binding	GO:0005730|nucleolus;GO:0016035|zeta DNA polymerase complexGO:0005834|heterotrimeric G-protein complex	K02350|POLZ1, rev3; DNA polymerase zeta [EC:2.7.7.7]	map01100|Metabolic pathways;map03460|Fanconi anemia pathway
CM026130.1.231	7	11	3	7	0.636364	0.428571	1.48485	0.702933	0.220102	PDE2A	gi|815918250|ref|XP_012244169.1|	1466	E:0	cGMP-dependent 3',5'-cyclic phosphodiesterase isoform X2 [Bombus impatiens]	PDE2A_BOVIN	607	E:0	PDE2A_BOVIN	633	E:0	ENOG410XRI7	Phosphodiesterase	GO:0006198|cAMP catabolic process;GO:0019933|cAMP-mediated signaling;GO:0071321|cellular response to cGMP;GO:0035690|cellular response to drug;GO:0097011|cellular response to granulocyte macrophage colony-stimulating factor stimulus;GO:0036006|cellular response to macrophage colony-stimulating factor stimulus;GO:0071260|cellular response to mechanical stimulus;GO:0046069|cGMP catabolic process;GO…	GO:0030553|cGMP binding;GO:0004118|cGMP-stimulated cyclic-nucleotide phosphodiesterase activity;GO:0004112|cyclic-nucleotide phosphodiesterase activity;GO:0008144|drug binding;GO:0046872|metal ion bindingGO:0005515|protein binding;GO:0004114|3',5'-cyclic-nucleotide phosphodiesterase activity	GO:0005737|cytoplasm;GO:0005829|cytosol;GO:0005783|endoplasmic reticulum;GO:0005794|Golgi apparatus;GO:0005759|mitochondrial matrix;GO:0005634|nucleus;GO:0048471|perinuclear region of cytoplasm;GO:0005886|plasma membrane;GO:0042734|presynaptic membrane	K18283|PDE2A; cGMP-dependent 3',5'-cyclic phosphodiesterase [EC:3.1.4.17]	map05032|Morphine addiction;map04022|cGMP-PKG signaling pathway;map04925|Aldosterone synthesis and secretion;map04740|Olfactory transduction;map00230|Purine metabolism
CM026129.1.135	27	10	7	4	2.7	1.75	1.54286	0.707511	0.249425	ZN106	gi|1366095548|ref|XP_003489175.3|	6972	E:0	uncharacterized protein LOC100742022 isoform X1 [Bombus impatiens]	ZN106_HUMAN	121	E:2e-25	ZN106_HUMAN	132	E:8e-29	COG5048	Zinc finger protein	GO:0008286|insulin receptor signaling pathway	GO:0046872|metal ion binding;GO:0003723|RNA binding;GO:0017124|SH3 domain bindingGO:0005515|protein binding	GO:0005829|cytosol;GO:0016020|membrane;GO:0005730|nucleolus	.	.
CM026135.1.668	4	6	15	34	0.666667	0.441176	1.51111	0.712461	0.233657	TENM	gi|1366080373|ref|XP_024221406.1|	6651	E:0	teneurin-m isoform X5 [Bombus impatiens]	TENM_DROME	3799	E:0	TENM_DROME	3880	E:0	ENOG410XQQD	Teneurin transmembrane protein	GO:0007155|cell adhesion;GO:0022416|chaeta development;GO:0048058|compound eye corneal lens development;GO:0001745|compound eye morphogenesis;GO:0042051|compound eye photoreceptor development;GO:0031122|cytoplasmic microtubule organization;GO:0048790|maintenance of presynaptic active zone structure;GO:0008045|motor neuron axon guidance;GO:0007274|neuromuscular synaptic transmission;GO:0034116|pos…	GO:0031005|filamin binding;GO:0042802|identical protein binding;GO:0046982|protein heterodimerization activity;GO:0042803|protein homodimerization activity	GO:0030054|cell junction;GO:0005737|cytoplasm;GO:0005887|integral component of plasma membrane;GO:0031594|neuromuscular junction;GO:0043005|neuron projection;GO:0043025|neuronal cell body;GO:0005886|plasma membrane;GO:0045211|postsynaptic membrane;GO:0005578|proteinaceous extracellular matrix	.	.
CM026139.1.5	8	5	8	7	1.6	1.14286	1.4	0.717683	0.172836	.	gi|815917035|ref|XP_012243626.1|	98.6	E:2e-20	uncharacterized protein LOC105681048 [Bombus impatiens]	.	.	.	.	.	.	.	.	.	.	.	.	.
CM026142.1.116	12	10	5	7	1.2	0.714286	1.68	0.720682	0.310696	.	gi|815911106|ref|XP_012241054.1|	1893	E:0	nucleoprotein TPR isoform X4 [Bombus impatiens]	.	.	.	.	.	.	.	.	.	.	.	.	.
CM026141.1.270	6	3	43	35	2	1.22857	1.62791	0.725576	0.288639	FACR1	gi|815898169|ref|XP_012249783.1|	822	E:0	putative fatty acyl-CoA reductase CG5065 isoform X1 [Bombus impatiens]	FACR1_DROME	315	E:6e-93	FACR1_DROME	333	E:2e-99	ENOG410XS7R	fatty-acyl-CoA reductase (alcohol-forming) activity	GO:0008611|ether lipid biosynthetic process;GO:0035336|long-chain fatty-acyl-CoA metabolic process;GO:0010025|wax biosynthetic process	GO:0080019|fatty-acyl-CoA reductase (alcohol-forming) activity;GO:0050062|long-chain-fatty-acyl-CoA reductase activityGO:0003824|catalytic activity;GO:0050662|coenzyme binding	GO:0005779|integral component of peroxisomal membrane;GO:0005778|peroxisomal membrane;GO:0005777|peroxisome	K13356|FAR; fatty acyl-CoA reductase [EC:1.2.1.-]	map00073|Cutin, suberine and wax biosynthesis;map04146|Peroxisome
CM026131.1.33	10	4	19	11	2.5	1.72727	1.44737	0.738377	0.199907	APLP	gi|1366120586|ref|XP_024225410.1|	1109	E:0	apolipophorins isoform X3 [Bombus impatiens]	APLP_MANSE	162	E:4e-40	APLP_MANSE	166	E:2e-41	.	.	GO:0016055|Wnt signaling pathway	GO:0008289|lipid binding;GO:0005319|lipid transporter activity	GO:0005576|extracellular region	.	.
CM026128.1.29	9	3	40	22	3	1.81818	1.65	0.740027	0.298164	PO11	gi|1059226492|ref|XP_017758778.1|	278	E:2e-84	PREDICTED: uncharacterized protein LOC108549773 [Eufriesea mexicana]	PO11_BRACO	123	E:8e-28	PO11_BRACO	124	E:6e-28	.	.	.	GO:0004519|endonuclease activity;GO:0003964|RNA-directed DNA polymerase activity	.	.	.
CM026132.1.626	15	4	24	10	3.75	2.4	1.5625	0.746294	0.258861	RTXE	gi|987923507|ref|XP_015438039.1|	164	E:5e-46	PREDICTED: retrovirus-related Pol polyprotein from type-1 retrotransposable element R1 [Dufourea novaeangliae]	RTXE_DROME	84.7	E:9e-16	RTXE_DROME	84.7	E:7e-16	.	.	GO:0006313|transposition, DNA-mediated	GO:0003964|RNA-directed DNA polymerase activity	.	.	.
JACXIN010004726.1.38	8	4	47	35	2	1.34286	1.48936	0.755337	0.222466	.	gi|808140847|ref|XP_012171986.1|	385	E:2e-124	uncharacterized protein LOC105666506 [Bombus terrestris]	.	.	.	.	.	.	.	.	.	.	.	.	.
CM026129.1.18	31	9	15	6	3.44444	2.5	1.37778	0.755471	0.159494	.	gi|808140853|ref|XP_012171989.1|	233	E:4e-66	uncharacterized protein LOC105666509 [Bombus terrestris]	.	.	.	.	.	.	.	.	.	.	.	.	.
CM026141.1.326	11	4	29	14	2.75	2.07143	1.32759	0.755895	0.127718	.	gi|808145175|ref|XP_012173833.1|	182	E:1e-56	uncharacterized protein LOC100642427 [Bombus terrestris]	.	.	.	.	.	.	.	.	.	.	.	.	.
CM026133.1.391	8	11	8	14	0.727273	0.571429	1.27273	0.756843	0.0901193	.	gi|350419777|ref|XP_003492297.1|	6136	E:0	MATH and LRR domain-containing protein PFE0570w-like [Bombus impatiens]	.	.	.	.	.	.	.	.	.	.	.	.	.
JACXIN010004727.1.114	10	5	57	38	2	1.5	1.33333	0.778296	0.131478	PO14	gi|1059225336|ref|XP_017758217.1|	144	E:1e-33	PREDICTED: uncharacterized protein LOC108549377 [Eufriesea mexicana]	PO14_NASVI	90.1	E:1e-17	PO14_NASVI	90.9	E:4e-18	.	.	.	GO:0004519|endonuclease activity;GO:0003964|RNA-directed DNA polymerase activity	.	.	.
JACXIN010004727.1.121	22	10	20	11	2.2	1.81818	1.21	0.792808	0.0429504	.	gi|808147582|ref|XP_012174864.1|	145	E:5e-37	uncharacterized protein LOC105666904 [Bombus terrestris]	.	.	.	.	.	.	.	.	.	.	.	.	.
CM026126.1.181	1	1	1	4	1	0.25	4	1	0.710492	AB17B	gi|1241832555|gb|PBC28900.1|	1078	E:0	Abhydrolase domain-containing protein [Apis cerana cerana]	AB17B_XENTR	423	E:5e-142	AB17C_CHICK	486	E:2e-166	COG1073	Hydrolase	.	GO:0016787|hydrolase activity	.	.	.
CM026128.1.647	2	1	1	2	2	0.5	4	1	0.710492	KPYK	gi|815897373|ref|XP_012249434.1|	1058	E:0	pyruvate kinase isoform X1 [Bombus impatiens]	KPYK_DROME	746	E:0	KPYK_DROME	745	E:0	COG0469	Pyruvate kinase	GO:0006096|glycolytic process;GO:0007520|myoblast fusion;GO:0006090|pyruvate metabolic process;GO:0010906|regulation of glucose metabolic process;GO:0009744|response to sucrose;GO:0007525|somatic muscle developmentGO:0006096|glycolytic process	GO:0005524|ATP binding;GO:0016301|kinase activity;GO:0000287|magnesium ion binding;GO:0030955|potassium ion binding;GO:0004743|pyruvate kinase activityGO:0000287|magnesium ion binding;GO:0004743|pyruvate kinase activity;GO:0030955|potassium ion binding	GO:0005829|cytosol;GO:0043186|P granule	K00873|PK, pyk; pyruvate kinase [EC:2.7.1.40]	map00620|Pyruvate metabolism;map01200|Carbon metabolism;map01230|Biosynthesis of amino acids;map04930|Type II diabetes mellitus;map00010|Glycolysis / Gluconeogenesis;map05203|Viral carcinogenesis;map05230|Central carbon metabolism in cancer;map01110|Biosynthesis of secondary metabolites;map01100|Metabolic pathways;map00230|Purine metabolism;map01120|Microbial metabolism in diverse environments;ma…
CM026131.1.450	2	1	1	2	2	0.5	4	1	0.710492	.	gi|350396884|ref|XP_003484700.1|	842	E:0	uncharacterized protein LOC100747831 [Bombus impatiens]	.	.	.	.	.	.	.	.	.	.	.	.	.
CM026131.1.765	1	1	1	4	1	0.25	4	1	0.710492	TRET1	gi|808125793|ref|XP_012165970.1|	784	E:0	facilitated trehalose transporter Tret1 [Bombus terrestris]	TRET1_APILI	169	E:2e-44	TRET1_APILI	191	E:3e-52	.	.	GO:0015771|trehalose transportGO:0055085|transmembrane transport	GO:0015574|trehalose transmembrane transporter activityGO:0022857|transmembrane transporter activity	GO:0016021|integral component of membrane;GO:0005886|plasma membraneGO:0016021|integral component of membrane	K14258|TRET1; facilitated trehalose transporter	.
CM026131.1.807	2	1	1	2	2	0.5	4	1	0.710492	ANM7	gi|350421850|ref|XP_003492977.1|	1392	E:0	protein arginine N-methyltransferase 7 [Bombus impatiens]	ANM7_DROER	601	E:0	ANM7_DROER	602	E:0	.	.	GO:0018216|peptidyl-arginine methylation	GO:0035243|protein-arginine omega-N symmetric methyltransferase activity	.	K11438|PRMT7; protein arginine N-methyltransferase 7 [EC:2.1.1.-]	.
CM026134.1.108	2	1	1	2	2	0.5	4	1	0.710492	DAAF4	gi|808131552|ref|XP_012168428.1|	929	E:0	dyslexia susceptibility 1 candidate gene 1 protein homolog [Bombus terrestris]	DAAF4_PANTR	180	E:2e-49	DAAF4_HUMAN	180	E:1e-49	COG0457	repeat-containing protein	GO:0003341|cilium movement;GO:0007368|determination of left/right symmetry;GO:0036159|inner dynein arm assembly;GO:0001764|neuron migration;GO:0036158|outer dynein arm assembly;GO:0033146|regulation of intracellular estrogen receptor signaling pathway;GO:0061136|regulation of proteasomal protein catabolic process	GO:0030331|estrogen receptor binding	GO:0005813|centrosome;GO:0005737|cytoplasm;GO:0005829|cytosol;GO:0097730|non-motile cilium;GO:0005634|nucleus;GO:0005886|plasma membrane	.	.
CM026134.1.320	2	1	1	2	2	0.5	4	1	0.710492	PGDH	gi|808130650|ref|XP_012168044.1|	438	E:6e-153	15-hydroxyprostaglandin dehydrogenase [NAD(+)] [Bombus terrestris]	PGDH_MOUSE	145	E:4e-40	PGDH_MOUSE	154	E:1e-43	COG1028	Dehydrogenase reductase	GO:0097070|ductus arteriosus closure;GO:0007565|female pregnancy;GO:0001822|kidney development;GO:0045786|negative regulation of cell cycle;GO:0030728|ovulation;GO:0007567|parturition;GO:0043065|positive regulation of apoptotic process;GO:1904707|positive regulation of vascular smooth muscle cell proliferation;GO:0006693|prostaglandin metabolic process;GO:0032355|response to estradiol;GO:0045471|…	GO:0016404|15-hydroxyprostaglandin dehydrogenase (NAD+) activity;GO:0003824|catalytic activity;GO:0051287|NAD binding;GO:0070403|NAD+ binding;GO:0004957|prostaglandin E receptor activity;GO:0042803|protein homodimerization activity	GO:0016323|basolateral plasma membrane;GO:0005829|cytosol;GO:0070062|extracellular exosome;GO:0005615|extracellular space;GO:0005654|nucleoplasm	K00069|HPGD; 15-hydroxyprostaglandin dehydrogenase (NAD) [EC:1.1.1.141]	map05202|Transcriptional misregulation in cancer
CM026134.1.773	1	1	1	4	1	0.25	4	1	0.710492	KELC	gi|1241830425|gb|PBC26838.1|	1917	E:0	Ring canal kelch [Apis cerana cerana]	KELC_ANOST	894	E:0	KELC_ANOST	932	E:0	.	.	.	GO:0003779|actin bindingGO:0005515|protein binding	GO:0005737|cytoplasm;GO:0005856|cytoskeleton	.	.
CM026136.1.88	1	1	1	4	1	0.25	4	1	0.710492	NGN1	gi|1026569798|gb|OAD57754.1|	439	E:3e-153	Neurogenin-1 [Eufriesea mexicana]	NGN1_DANRE	107	E:2e-26	NGN1_DANRE	107	E:2e-26	ENOG4111U26	Neurogenic differentiation factor	GO:0048909|anterior lateral line nerve development;GO:0031103|axon regeneration;GO:0007413|axonal fasciculation;GO:0021516|dorsal spinal cord development;GO:0021884|forebrain neuron development;GO:0048699|generation of neurons;GO:0021575|hindbrain morphogenesis;GO:0050768|negative regulation of neurogenesis;GO:0007399|nervous system development;GO:0048884|neuromast development;GO:0021772|olfactor…	GO:0003682|chromatin binding;GO:0003677|DNA binding;GO:0070888|E-box binding;GO:0046983|protein dimerization activity;GO:0000989|transcription factor activity, transcription factor bindingGO:0046983|protein dimerization activity	GO:0005634|nucleus	K09081|NEUROG1; neurogenin 1	map04550|Signaling pathways regulating pluripotency of stem cells
CM026136.1.325	2	1	1	2	2	0.5	4	1	0.710492	FACR1	gi|1185560917|ref|XP_020721716.1|	960	E:0	putative fatty acyl-CoA reductase CG5065 [Bombus terrestris]	FACR1_DROME	568	E:0	FACR1_DROME	567	E:0	ENOG410XS7R	fatty-acyl-CoA reductase (alcohol-forming) activity	GO:0008611|ether lipid biosynthetic process;GO:0035336|long-chain fatty-acyl-CoA metabolic process;GO:0010025|wax biosynthetic processGO:0006694|steroid biosynthetic process;GO:0055114|oxidation-reduction process	GO:0080019|fatty-acyl-CoA reductase (alcohol-forming) activity;GO:0050062|long-chain-fatty-acyl-CoA reductase activityGO:0003824|catalytic activity;GO:0050662|coenzyme binding;GO:0003854|3-beta-hydroxy-delta5-steroid dehydrogenase activity;GO:0016616|oxidoreductase activity, acting on the CH-OH group of donors, NAD or NADP as acceptor	GO:0005779|integral component of peroxisomal membrane;GO:0005778|peroxisomal membrane;GO:0005777|peroxisome	K13356|FAR; fatty acyl-CoA reductase [EC:1.2.1.-]	map00073|Cutin, suberine and wax biosynthesis;map04146|Peroxisome
CM026136.1.417	1	1	1	4	1	0.25	4	1	0.710492	S39A2	gi|815925533|ref|XP_012247388.1|	622	E:0	uncharacterized protein LOC100742879 isoform X1 [Bombus impatiens]	S39A2_HUMAN	102	E:5e-23	S39A2_HUMAN	102	E:4e-23	ENOG4111GP2	zinc transporter	GO:0006829|zinc II ion transportGO:0030001|metal ion transport;GO:0055085|transmembrane transport	GO:0005385|zinc ion transmembrane transporter activityGO:0046873|metal ion transmembrane transporter activity	GO:0031410|cytoplasmic vesicle;GO:0005887|integral component of plasma membrane;GO:0005886|plasma membraneGO:0016020|membrane	K14709|SLC39A1_2_3, ZIP1_2_3; solute carrier family 39 (zinc transporter), member 1/2/3	.
CM026138.1.261	1	1	1	4	1	0.25	4	1	0.710492	TRET1	gi|1366062544|ref|XP_024224074.1|	1049	E:0	facilitated trehalose transporter Tret1 isoform X1 [Bombus impatiens]	TRET1_BOMMO	240	E:3e-70	TRET1_CULQU	264	E:4e-79	ENOG410XNQK	Transporter	GO:0015771|trehalose transportGO:0055085|transmembrane transport	GO:0015574|trehalose transmembrane transporter activityGO:0022857|transmembrane transporter activity	GO:0016021|integral component of membrane;GO:0005886|plasma membraneGO:0016021|integral component of membrane	K14258|TRET1; facilitated trehalose transporter	.
CM026138.1.262	4	1	1	1	4	1	4	1	0.710492	.	gi|350397678|ref|XP_003484953.1|	404	E:2e-140	uncharacterized protein LOC100748317 [Bombus impatiens]	.	.	.	.	.	.	.	.	.	.	.	.	.
CM026138.1.284	2	1	1	2	2	0.5	4	1	0.710492	.	gi|340724428|ref|XP_003400584.1|	405	E:2e-141	uncharacterized protein LOC100642818 [Bombus terrestris]	.	.	.	.	.	.	.	.	.	.	.	.	.
CM026138.1.325	2	1	1	2	2	0.5	4	1	0.710492	ZN180	gi|340724484|ref|XP_003400612.1|	1374	E:0	zinc finger protein 135 isoform X1 [Bombus terrestris]	ZN180_HUMAN	178	E:4e-46	ZN180_HUMAN	181	E:3e-47	COG5048	Zinc finger protein	GO:0006355|regulation of transcription, DNA-templated;GO:0006351|transcription, DNA-templated	GO:0003677|DNA binding;GO:0046872|metal ion binding	GO:0005634|nucleus	K09228|KRAB; KRAB domain-containing zinc finger protein	.
CM026139.1.495	1	1	1	4	1	0.25	4	1	0.710492	.	gi|1366167996|ref|XP_024227831.1|	317	E:8e-106	uncharacterized protein LOC100744115 [Bombus impatiens]	.	.	.	.	.	.	.	.	.	.	.	.	.
CM026125.1.235	1	1	1	3	1	0.333333	3	1	0.61399	HRP65	gi|350412995|ref|XP_003489842.1|	713	E:0	hrp65 protein [Bombus impatiens]	HRP65_CHITE	345	E:1e-110	HRP65_CHITE	422	E:2e-140	.	.	GO:0006406|mRNA export from nucleus	GO:0003723|RNA bindingGO:0003676|nucleic acid binding	GO:0005737|cytoplasm;GO:0005856|cytoskeleton;GO:0005634|nucleus	.	.
CM026126.1.225	1	1	1	3	1	0.333333	3	1	0.61399	VPS36	gi|350413529|ref|XP_003490018.1|	818	E:0	vacuolar protein-sorting-associated protein 36 isoform X1 [Bombus impatiens]	VPS36_DROME	426	E:3e-145	VPS36_DROME	426	E:3e-145	ENOG410XR74	vacuolar protein sorting	GO:0008105|asymmetric protein localization;GO:0045450|bicoid mRNA localization;GO:0008283|cell proliferation;GO:0051028|mRNA transport;GO:0043328|protein transport to vacuole involved in ubiquitin-dependent protein catabolic process via the multivesicular body sorting pathway;GO:0042981|regulation of apoptotic process;GO:0008593|regulation of Notch signaling pathway;GO:0007224|smoothened signalin…	GO:0003730|mRNA 3'-UTR binding;GO:0032266|phosphatidylinositol-3-phosphate binding;GO:0043130|ubiquitin bindingGO:0032266|phosphatidylinositol-3-phosphate binding;GO:0043130|ubiquitin binding	GO:0005737|cytoplasm;GO:0005768|endosome;GO:0000814|ESCRT II complex;GO:0031902|late endosome membrane;GO:0043025|neuronal cell body	K12190|VPS36, EAP45; ESCRT-II complex subunit VPS36	map04144|Endocytosis
CM026126.1.541	1	1	1	3	1	0.333333	3	1	0.61399	UTP11	gi|340710527|ref|XP_003393839.1|	470	E:1e-165	probable U3 small nucleolar RNA-associated protein 11 [Bombus terrestris]	UTP11_HUMAN	206	E:1e-63	UTP11_HUMAN	225	E:2e-71	COG5223	U3 small nucleolar RNA-associated protein	GO:0007399|nervous system development;GO:0043065|positive regulation of apoptotic process;GO:0042274|ribosomal small subunit biogenesis;GO:0006364|rRNA processingGO:0006364|rRNA processing	GO:0003723|RNA binding	GO:0005737|cytoplasm;GO:0005615|extracellular space;GO:0005730|nucleolus;GO:0005654|nucleoplasm;GO:0032040|small-subunit processomeGO:0032040|small-subunit processome	K14769|UTP11; U3 small nucleolar RNA-associated protein 11	.
CM026126.1.699	1	1	1	3	1	0.333333	3	1	0.61399	SAE1	gi|350400738|ref|XP_003485941.1|	650	E:0	SUMO-activating enzyme subunit 1 [Bombus impatiens]	SAE1_XENLA	250	E:1e-78	SAE1_XENLA	250	E:9e-79	.	.	GO:0016925|protein sumoylation	GO:0008641|small protein activating enzyme activityGO:0008641|small protein activating enzyme activity	GO:0005634|nucleus	K10684|UBLE1A, SAE1; ubiquitin-like 1-activating enzyme E1 A [EC:6.2.1.45]	map04120|Ubiquitin mediated proteolysis
CM026127.1.347	3	1	1	1	3	1	3	1	0.61399	.	gi|340711090|ref|XP_003394114.1|	323	E:2e-109	uncharacterized protein LOC100651070 [Bombus terrestris]	.	.	.	.	.	.	.	.	.	.	.	.	.
CM026128.1.177	2	1	2	3	2	0.666667	3	1	0.61399	.	gi|1185570763|ref|XP_020718285.1|	879	E:0	uncharacterized protein LOC100646861 isoform X3 [Bombus terrestris]	.	.	.	.	.	.	.	.	.	.	.	.	.
CM026128.1.704	3	1	2	2	3	1	3	1	0.61399	BGBP	gi|340712426|ref|XP_003394761.1|	652	E:0	beta-1,3-glucan-binding protein [Bombus terrestris]	BGBP_BOMMO	196	E:3e-56	BGBP_BOMMO	211	E:9e-62	ENOG410Z83Q	regulation of innate immune response	GO:0005975|carbohydrate metabolic process;GO:0045087|innate immune response;GO:0045088|regulation of innate immune responseGO:0005975|carbohydrate metabolic process	GO:0030246|carbohydrate binding;GO:0004553|hydrolase activity, hydrolyzing O-glycosyl compoundsGO:0030246|carbohydrate binding;GO:0004553|hydrolase activity, hydrolyzing O-glycosyl compounds	GO:0005576|extracellular region	.	.
CM026129.1.57	3	2	1	2	1.5	0.5	3	1	0.61399	COQ5	gi|340713583|ref|XP_003395321.1|	558	E:0	2-methoxy-6-polyprenyl-1,4-benzoquinol methylase, mitochondrial isoform X2 [Bombus terrestris]	COQ5_DROME	392	E:1e-135	COQ5_DROME	394	E:5e-136	COG2226	Methyltransferase required for the conversion of demethylmenaquinone (DMKH2) to menaquinone (MKH2)	GO:0006744|ubiquinone biosynthetic processGO:0008152|metabolic process	GO:0043334|2-hexaprenyl-6-methoxy-1,4-benzoquinone methyltransferase activity;GO:0102005|2-octaprenyl-6-methoxy-1,4-benzoquinone methylase activityGO:0008168|methyltransferase activity	GO:0005743|mitochondrial inner membrane;GO:0005739|mitochondrion	K06127|COQ5; 2-methoxy-6-polyprenyl-1,4-benzoquinol methylase [EC:2.1.1.201]	map00130|Ubiquinone and other terpenoid-quinone biosynthesis;map01100|Metabolic pathways;map01110|Biosynthesis of secondary metabolites
CM026129.1.87	3	1	1	1	3	1	3	1	0.61399	MIPT3	gi|815908304|ref|XP_012239842.1|	989	E:0	TRAF3-interacting protein 1 [Bombus impatiens]	MIPT3_MOUSE	150	E:2e-37	MIPT3_HUMAN	145	E:2e-35	ENOG410ZHUT	TNF receptor-associated factor 3 interacting protein 1	GO:0060271|cilium assembly;GO:0031076|embryonic camera-type eye development;GO:0042733|embryonic digit morphogenesis;GO:0035050|embryonic heart tube development;GO:0042073|intraciliary transport;GO:0035735|intraciliary transport involved in cilium assembly;GO:0001822|kidney development;GO:0001738|morphogenesis of a polarized epithelium;GO:0050687|negative regulation of defense response to virus;G…	GO:0008017|microtubule binding	GO:0005930|axoneme;GO:0005813|centrosome;GO:0036064|ciliary basal body;GO:0097546|ciliary base;GO:0097542|ciliary tip;GO:0035869|ciliary transition zone;GO:0005929|cilium;GO:0005737|cytoplasm;GO:0030992|intraciliary transport particle B	.	.
CM026129.1.277	1	1	1	3	1	0.333333	3	1	0.61399	HEM4	gi|340714391|ref|XP_003395712.1|	497	E:6e-176	uroporphyrinogen-III synthase [Bombus terrestris]	HEM4_HUMAN	113	E:3e-28	HEM4_HUMAN	122	E:2e-31	COG1587	synthase	GO:0071418|cellular response to amine stimulus;GO:0071243|cellular response to arsenic-containing substance;GO:0006783|heme biosynthetic process;GO:0006782|protoporphyrinogen IX biosynthetic process;GO:0046677|response to antibiotic;GO:0006780|uroporphyrinogen III biosynthetic processGO:0033014|tetrapyrrole biosynthetic process	GO:0048037|cofactor binding;GO:0004852|uroporphyrinogen-III synthase activityGO:0004852|uroporphyrinogen-III synthase activity	GO:0005829|cytosol;GO:0005739|mitochondrion	K01719|hemD, UROS; uroporphyrinogen-III synthase [EC:4.2.1.75]	map00860|Porphyrin and chlorophyll metabolism;map01100|Metabolic pathways;map01110|Biosynthesis of secondary metabolites
CM026129.1.340	1	1	1	3	1	0.333333	3	1	0.61399	EAST	gi|1185572799|ref|XP_020718755.1|	740	E:0	serine protease easter-like [Bombus terrestris]	EAST_DROME	274	E:2e-86	EAST_DROME	278	E:7e-88	COG5640	protease	GO:0009950|dorsal/ventral axis specification;GO:0007311|maternal specification of dorsal/ventral axis, oocyte, germ-line encoded;GO:0006508|proteolysis;GO:0008063|Toll signaling pathwayGO:0006508|proteolysis	GO:0004175|endopeptidase activity;GO:0008233|peptidase activity;GO:0004252|serine-type endopeptidase activity;GO:0008236|serine-type peptidase activityGO:0004252|serine-type endopeptidase activity	GO:0005576|extracellular region	.	.
CM026129.1.531	3	1	1	1	3	1	3	1	0.61399	TM245	gi|1035591906|ref|XP_016922445.1|	1125	E:0	PREDICTED: transmembrane protein 245 isoform X3 [Apis cerana]	TM245_BOVIN	304	E:4e-89	TM245_BOVIN	323	E:4e-96	ENOG410XRXR	transmembrane protein 245	.	.	GO:0016021|integral component of membrane	.	.
CM026130.1.80	3	1	1	1	3	1	3	1	0.61399	.	gi|1366114907|ref|XP_024224851.1|	180	E:2e-52	uncharacterized protein LOC112213192 [Bombus impatiens]	.	.	.	.	.	.	.	.	.	.	.	.	.
CM026130.1.726	1	1	1	3	1	0.333333	3	1	0.61399	CHNMO	gi|1366105868|ref|XP_024224068.1|	739	E:0	zinc finger protein chinmo isoform X1 [Bombus impatiens]	CHNMO_DROME	177	E:2e-46	CHNMO_DROME	181	E:1e-47	ENOG410Z05R	BTB/POZ domain	GO:0035214|eye-antennal disc development;GO:0019102|male somatic sex determination;GO:0016319|mushroom body development;GO:0001933|negative regulation of protein phosphorylation;GO:0048666|neuron development;GO:0030838|positive regulation of actin filament polymerization;GO:2000035|regulation of stem cell division;GO:0007548|sex differentiation;GO:1902593|single-organism nuclear import	GO:0046872|metal ion binding;GO:0003676|nucleic acid bindingGO:0005515|protein binding	GO:0005634|nucleus	.	.
CM026131.1.470	2	2	1	3	1	0.333333	3	1	0.61399	ANM5	gi|1241830105|gb|PBC26533.1|	1392	E:0	Protein arginine N-methyltransferase [Apis cerana cerana]	ANM5_HUMAN	676	E:0	ANM5_HUMAN	677	E:0	ENOG410XNZM	Protein arginine n-methyltransferase	GO:0008283|cell proliferation;GO:0032922|circadian regulation of gene expression;GO:0006353|DNA-templated transcription, termination;GO:0042118|endothelial cell activation;GO:0090161|Golgi ribbon formation;GO:0043985|histone H4-R3 methylation;GO:0097421|liver regeneration;GO:0045596|negative regulation of cell differentiation;GO:0018216|peptidyl-arginine methylation;GO:0035246|peptidyl-arginine N…	GO:0001046|core promoter sequence-specific DNA binding;GO:0044020|histone methyltransferase activity (H4-R3 specific);GO:0008469|histone-arginine N-methyltransferase activity;GO:0008327|methyl-CpG binding;GO:0008168|methyltransferase activity;GO:0032403|protein complex binding;GO:0046982|protein heterodimerization activity;GO:0016274|protein-arginine N-methyltransferase activity;GO:0035243|protei…	GO:0005737|cytoplasm;GO:0005829|cytosol;GO:0005794|Golgi apparatus;GO:0035097|histone methyltransferase complex;GO:0034709|methylosome;GO:0005654|nucleoplasm;GO:0005634|nucleus;GO:0043234|protein complex	K02516|PRMT5, HSL7; protein arginine N-methyltransferase 5 [EC:2.1.1.125]	map04111|Cell cycle - yeast;map03013|RNA transport
CM026131.1.510	1	1	2	6	1	0.333333	3	1	0.61399	SCRT1	gi|340716290|ref|XP_003396632.1|	1073	E:0	zinc finger protein 668 [Bombus terrestris]	SCRT1_MOUSE	205	E:4e-58	SCRT1_MOUSE	207	E:1e-58	ENOG41106JS	snail homolog	GO:0000122|negative regulation of transcription from RNA polymerase II promoter;GO:2001222|regulation of neuron migration;GO:0006351|transcription, DNA-templated	GO:0003677|DNA binding;GO:0046872|metal ion binding	GO:0016604|nuclear body;GO:0005634|nucleus	K09219|SCRT; scratch	.
CM026131.1.593	1	1	1	3	1	0.333333	3	1	0.61399	CP089	gi|815902761|ref|XP_012237418.1|	609	E:0	uncharacterized protein LOC100742138 isoform X2 [Bombus impatiens]	CP089_MOUSE	84.3	E:5e-17	CP089_MOUSE	84.3	E:4e-17	ENOG4112ACS	chromosome 16 open reading frame 89	.	GO:0042803|protein homodimerization activity	GO:0005829|cytosol;GO:0070062|extracellular exosome;GO:0016020|membrane	.	.
CM026131.1.801	1	1	1	3	1	0.333333	3	1	0.61399	PSA	gi|925680650|gb|KOX77455.1|	1813	E:0	Puromycin-sensitive aminopeptidase [Melipona quadrifasciata]	PSA_HUMAN	967	E:0	PSA_HUMAN	994	E:0	COG0308	aminopeptidase	GO:0071456|cellular response to hypoxia;GO:0043171|peptide catabolic process;GO:1903955|positive regulation of protein targeting to mitochondrion;GO:0000209|protein polyubiquitination;GO:0006508|proteolysis	GO:0004177|aminopeptidase activity;GO:0070006|metalloaminopeptidase activity;GO:0042277|peptide binding;GO:0008270|zinc ion bindingGO:0008237|metallopeptidase activity;GO:0008270|zinc ion binding	GO:0005737|cytoplasm;GO:0005829|cytosol;GO:0070062|extracellular exosome;GO:0005634|nucleus	K08776|NPEPPS; puromycin-sensitive aminopeptidase [EC:3.4.11.-]	.
CM026131.1.886	1	1	1	3	1	0.333333	3	1	0.61399	.	gi|340716894|ref|XP_003396926.1|	494	E:4e-174	uncharacterized protein LOC100649503 [Bombus terrestris]	.	.	.	.	.	.	.	.	.	.	.	.	.
CM026131.1.912	2	1	2	3	2	0.666667	3	1	0.61399	TREX2	gi|815911076|ref|XP_012241039.1|	612	E:0	uncharacterized protein LOC100743466 isoform X1 [Bombus impatiens]	TREX2_MOUSE	94	E:5e-21	TREX2_MOUSE	94	E:5e-21	ENOG4111YSP	three prime repair exonuclease	GO:0006259|DNA metabolic process;GO:0006281|DNA repair	GO:0008296|3'-5'-exodeoxyribonuclease activity;GO:0008853|exodeoxyribonuclease III activity;GO:0000287|magnesium ion binding;GO:0003676|nucleic acid binding;GO:0042803|protein homodimerization activity	GO:0005634|nucleus	K10791|TREX2; three prime repair exonuclease 2 [EC:3.1.11.2]	.
CM026132.1.597	6	1	2	1	6	2	3	1	0.61399	.	gi|1366128082|ref|XP_024226332.1|	89	E:1e-19	uncharacterized protein LOC105681339 [Bombus impatiens]	.	.	.	.	.	.	.	.	.	.	.	.	.
CM026132.1.670	3	1	1	1	3	1	3	1	0.61399	.	.	.	.	.	.	.	.	.	.	.	.	.	.	.	.	.	.
CM026132.1.671	3	1	1	1	3	1	3	1	0.61399	.	gi|1366120969|ref|XP_024225464.1|	90.9	E:4e-22	uncharacterized protein LOC105681171 [Bombus impatiens]	.	.	.	.	.	.	.	.	.	.	.	.	.
CM026133.1.630	3	1	2	2	3	1	3	1	0.61399	OR1	gi|1366068526|ref|XP_024228365.1|	807	E:0	uncharacterized protein LOC100744794 [Bombus impatiens]	OR1_ANOGA	51.6	E:9e-06	OR1_ANOGA	51.2	E:1e-05	ENOG410YKTV	Odorant receptor	GO:0042048|olfactory behavior;GO:0007608|sensory perception of smellGO:0007608|sensory perception of smell	GO:0005549|odorant binding;GO:0004984|olfactory receptor activityGO:0004984|olfactory receptor activity;GO:0005549|odorant binding	GO:0016021|integral component of membrane;GO:0005886|plasma membraneGO:0016020|membrane	K08471|GR; gustatory receptor	.
CM026134.1.143	2	1	2	3	2	0.666667	3	1	0.61399	S22AL	gi|340719542|ref|XP_003398210.1|	1127	E:0	solute carrier family 22 member 21 isoform X2 [Bombus terrestris]	S22AL_MOUSE	259	E:1e-76	S22AL_MOUSE	271	E:4e-81	ENOG410XSRI	solute carrier family 22	GO:0009437|carnitine metabolic process;GO:0015879|carnitine transportGO:0055085|transmembrane transport	GO:0005524|ATP binding;GO:0015226|carnitine transmembrane transporter activity;GO:0015491|cation:cation antiporter activity;GO:0008514|organic anion transmembrane transporter activityGO:0022857|transmembrane transporter activity	GO:0005887|integral component of plasma membrane;GO:0031231|intrinsic component of peroxisomal membrane;GO:0005777|peroxisomeGO:0016021|integral component of membrane	K08202|SLC22A4_5, OCTN; MFS transporter, OCT family, solute carrier family 22 (organic cation transporter), member 4/5	map05231|Choline metabolism in cancer
CM026134.1.250	6	2	1	1	3	1	3	1	0.61399	FUT8	gi|340719707|ref|XP_003398289.1|	1207	E:0	alpha-(1,6)-fucosyltransferase [Bombus terrestris]	FUT8_DROME	599	E:0	FUT8_DROME	599	E:0	ENOG410YHM8	Catalyzes the addition of fucose in alpha 1-6 linkage to the first GlcNAc residue, next to the peptide chains in N-glycans (By similarity)	GO:0046368|GDP-L-fucose metabolic process;GO:0036071|N-glycan fucosylation;GO:0033578|protein glycosylation in Golgi;GO:0006487|protein N-linked glycosylation;GO:0018279|protein N-linked glycosylation via asparagine	GO:0046921|alpha-(1->6)-fucosyltransferase activity;GO:0008424|glycoprotein 6-alpha-L-fucosyltransferase activity;GO:0046872|metal ion bindingGO:0005515|protein binding	GO:0032580|Golgi cisterna membrane;GO:0016021|integral component of membrane	K00717|FUT8; glycoprotein 6-alpha-L-fucosyltransferase [EC:2.4.1.68]	map00513|Various types of N-glycan biosynthesis;map01100|Metabolic pathways;map05202|Transcriptional misregulation in cancer;map00510|N-Glycan biosynthesis;map00533|Glycosaminoglycan biosynthesis - keratan sulfate
CM026134.1.894	6	1	2	1	6	2	3	1	0.61399	.	gi|815917035|ref|XP_012243626.1|	212	E:1e-63	uncharacterized protein LOC105681048 [Bombus impatiens]	.	.	.	.	.	.	.	.	.	.	.	.	.
CM026135.1.695	3	2	1	2	1.5	0.5	3	1	0.61399	ANM9	gi|340721111|ref|XP_003398969.1|	1523	E:0	putative protein arginine N-methyltransferase 9 isoform X1 [Bombus terrestris]	ANM9_HUMAN	247	E:1e-68	ANM9_HUMAN	247	E:1e-68	ENOG410Y35C	protein arginine methyltransferase 10	GO:0006397|mRNA processing	GO:0016274|protein-arginine N-methyltransferase activity;GO:0035243|protein-arginine omega-N symmetric methyltransferase activity	GO:0005737|cytoplasm	.	.
CM026135.1.907	3	2	1	2	1.5	0.5	3	1	0.61399	HACL1	gi|1185559125|ref|XP_020721289.1|	1096	E:0	2-hydroxyacyl-CoA lyase 1 [Bombus terrestris]	HACL1_HUMAN	598	E:0	HACL1_HUMAN	641	E:0	COG0028	acetolactate synthase	GO:0001561|fatty acid alpha-oxidation;GO:0051259|protein oligomerization	GO:0016830|carbon-carbon lyase activity;GO:0048037|cofactor binding;GO:0042802|identical protein binding;GO:0000287|magnesium ion binding;GO:0005102|receptor binding;GO:0030976|thiamine pyrophosphate bindingGO:0030976|thiamine pyrophosphate binding;GO:0000287|magnesium ion binding;GO:0003824|catalytic activity	GO:0043231|intracellular membrane-bounded organelle;GO:0005782|peroxisomal matrix;GO:0005777|peroxisome	K12261|HACL1; 2-hydroxyacyl-CoA lyase 1 [EC:4.1.-.-]	map04146|Peroxisome
CM026136.1.31	2	2	1	3	1	0.333333	3	1	0.61399	TTC29	gi|1366113266|ref|XP_012243147.2|	873	E:0	uncharacterized protein LOC100743027 [Bombus impatiens]	TTC29_MOUSE	65.9	E:3e-10	TTC29_MOUSE	65.9	E:3e-10	ENOG410XPVA	tetratricopeptide repeat domain 29	.	.	.	.	.
CM026136.1.200	3	1	2	2	3	1	3	1	0.61399	.	gi|915657609|gb|KOC60922.1|	178	E:2e-52	hypothetical protein WH47_05700 [Habropoda laboriosa]	.	.	.	.	.	.	.	.	.	.	.	.	.
CM026136.1.233	1	1	2	6	1	0.333333	3	1	0.61399	CISY2	gi|808136589|ref|XP_012170622.1|	922	E:0	probable citrate synthase 2, mitochondrial isoform X1 [Bombus terrestris]	CISY2_AEDAE	761	E:0	CISY2_AEDAE	761	E:0	COG0372	citrate synthase	GO:0005975|carbohydrate metabolic process;GO:0006099|tricarboxylic acid cycleGO:0006555|methionine metabolic process;GO:0055114|oxidation-reduction process	GO:0004108|citrate (Si)-synthase activityGO:0004489|methylenetetrahydrofolate reductase (NAD(P)H) activity;GO:0046912|transferase activity, transferring acyl groups, acyl groups converted into alkyl on transfer	GO:0005759|mitochondrial matrix	K01647|CS, gltA; citrate synthase [EC:2.3.3.1]	map01200|Carbon metabolism;map00630|Glyoxylate and dicarboxylate metabolism;map00020|Citrate cycle (TCA cycle);map01210|2-Oxocarboxylic acid metabolism;map01230|Biosynthesis of amino acids;map01110|Biosynthesis of secondary metabolites;map01100|Metabolic pathways;map01120|Microbial metabolism in diverse environments;map01130|Biosynthesis of antibiotics
CM026137.1.71	6	1	2	1	6	2	3	1	0.61399	.	gi|759035218|ref|XP_011338296.1|	55.1	E:9e-07	PREDICTED: uncharacterized protein LOC105279888 [Ooceraea biroi]	.	.	.	.	.	.	.	.	.	.	.	.	.
CM026138.1.392	2	1	2	3	2	0.666667	3	1	0.61399	CP100	gi|340724995|ref|XP_003400861.1|	1197	E:0	uncharacterized protein LOC100647161 [Bombus terrestris]	CP100_MACFA	79	E:5e-14	CP100_MACFA	79.3	E:4e-14	.	.	GO:0003341|cilium movement;GO:0036159|inner dynein arm assembly;GO:2000574|regulation of microtubule motor activity	GO:0070840|dynein complex binding	GO:0097545|axonemal outer doublet;GO:0005737|cytoplasm;GO:0031514|motile cilium	.	.
CM026138.1.449	1	1	1	3	1	0.333333	3	1	0.61399	DPH7	gi|808139205|ref|XP_012171757.1|	704	E:0	diphthine methyltransferase [Bombus terrestris]	DPH7_HUMAN	273	E:9e-85	DPH7_HUMAN	284	E:6e-89	ENOG4111MMJ	WD repeat domain 85	GO:0017183|peptidyl-diphthamide biosynthetic process from peptidyl-histidine	GO:0061685|diphthine methylesterase activityGO:0005515|protein binding	.	K17868|DPH7, RRT2; diphthamide biosynthesis protein 7	.
CM026138.1.513	3	1	2	2	3	1	3	1	0.61399	.	gi|340724896|ref|XP_003400814.1|	575	E:0	uncharacterized protein LOC100651100 [Bombus terrestris]	.	.	.	.	.	.	.	.	.	.	.	.	.
CM026139.1.182	2	2	1	3	1	0.333333	3	1	0.61399	I5P1	gi|1185564191|ref|XP_020722495.1|	1847	E:0	uncharacterized protein LOC100643060 isoform X5 [Bombus terrestris]	I5P1_HUMAN	402	E:1e-128	I5P1_HUMAN	404	E:1e-129	ENOG410XNWI	inositol polyphosphate-5-phosphatase, 40kDa	GO:0046855|inositol phosphate dephosphorylation;GO:0043647|inositol phosphate metabolic process;GO:0048016|inositol phosphate-mediated signaling;GO:0046856|phosphatidylinositol dephosphorylation	GO:0052659|inositol-1,3,4,5-tetrakisphosphate 5-phosphatase activity;GO:0052658|inositol-1,4,5-trisphosphate 5-phosphatase activity;GO:0004445|inositol-polyphosphate 5-phosphatase activity;GO:0042731|PH domain binding	GO:0070062|extracellular exosome;GO:0005622|intracellular;GO:0016020|membrane;GO:0005886|plasma membrane	K01106|E3.1.3.56; inositol-1,4,5-trisphosphate 5-phosphatase [EC:3.1.3.56]	map00562|Inositol phosphate metabolism;map01100|Metabolic pathways;map04070|Phosphatidylinositol signaling system
CM026139.1.262	1	1	1	3	1	0.333333	3	1	0.61399	NRBF2	gi|340725565|ref|XP_003401139.1|	436	E:2e-150	nuclear receptor-binding factor 2 isoform X1 [Bombus terrestris]	NRBF2_PONAB	51.2	E:6e-06	NRBF2_PONAB	51.6	E:4e-06	ENOG4111SDN	nuclear receptor binding factor 2	GO:0006914|autophagy;GO:0043550|regulation of lipid kinase activity;GO:0006355|regulation of transcription, DNA-templated;GO:0034976|response to endoplasmic reticulum stress;GO:0006351|transcription, DNA-templated	.	GO:0005776|autophagosome;GO:0031410|cytoplasmic vesicle;GO:0005634|nucleus;GO:0035032|phosphatidylinositol 3-kinase complex, class III	.	.
CM026139.1.513	3	1	2	2	3	1	3	1	0.61399	RM02	gi|350427033|ref|XP_003494630.1|	574	E:0	39S ribosomal protein L2, mitochondrial [Bombus impatiens]	RM02_RAT	190	E:3e-56	RM02_RAT	204	E:1e-61	COG0090	One of the primary rRNA binding proteins. Required for association of the 30S and 50S subunits to form the 70S ribosome, for tRNA binding and peptide bond formation. It has been suggested to have peptidyltransferase activity	GO:0032543|mitochondrial translationGO:0006412|translation	GO:0003723|RNA binding;GO:0003735|structural constituent of ribosomeGO:0003735|structural constituent of ribosome	GO:0005762|mitochondrial large ribosomal subunitGO:0005622|intracellular;GO:0005840|ribosome	K02886|RP-L2, MRPL2, rplB; large subunit ribosomal protein L2	map03010|Ribosome
CM026140.1.56	3	1	1	1	3	1	3	1	0.61399	.	.	.	.	.	.	.	.	.	.	.	.	.	.	.	.	.	.
CM026140.1.370	2	1	2	3	2	0.666667	3	1	0.61399	PTH1R	gi|1366095791|ref|XP_024223182.1|	811	E:0	parathyroid hormone/parathyroid hormone-related peptide receptor-like isoform X4 [Bombus impatiens]	PTH1R_PIG	270	E:4e-81	PTH1R_PIG	283	E:5e-86	ENOG410XRS2	Receptor	GO:0007189|adenylate cyclase-activating G-protein coupled receptor signaling pathway;GO:0007188|adenylate cyclase-modulating G-protein coupled receptor signaling pathway;GO:0030282|bone mineralization;GO:0045453|bone resorption;GO:0048469|cell maturation;GO:0007166|cell surface receptor signaling pathway;GO:0006874|cellular calcium ion homeostasis;GO:0002062|chondrocyte differentiation;GO:0008285…	GO:0004991|parathyroid hormone receptor activity;GO:0017046|peptide hormone binding;GO:0043621|protein self-associationGO:0004930|G-protein coupled receptor activity	GO:0070062|extracellular exosome;GO:0005887|integral component of plasma membrane;GO:0005622|intracellularGO:0016020|membrane;GO:0016021|integral component of membrane	K04585|PTHR1; parathyroid hormone receptor 1	map04961|Endocrine and other factor-regulated calcium reabsorption;map04080|Neuroactive ligand-receptor interaction
CM026140.1.460	2	2	1	3	1	0.333333	3	1	0.61399	XXLT1	gi|340729673|ref|XP_003403121.1|	689	E:0	xyloside xylosyltransferase 1 [Bombus terrestris]	XXLT1_MOUSE	286	E:1e-91	XXLT1_MOUSE	286	E:1e-91	ENOG410XRNY	Glucoside xylosyltransferase	GO:0016266|O-glycan processing	GO:0000287|magnesium ion binding;GO:0030145|manganese ion binding;GO:0035252|UDP-xylosyltransferase activity	GO:0030176|integral component of endoplasmic reticulum membrane	.	.
CM026140.1.504	3	1	2	2	3	1	3	1	0.61399	BBS7	gi|808148345|ref|XP_012175184.1|	1499	E:0	Bardet-Biedl syndrome 7 protein homolog isoform X1 [Bombus terrestris]	BBS7_HUMAN	465	E:3e-151	BBS7_HUMAN	486	E:2e-159	ENOG410XSTP	fat cell differentiation	GO:0007420|brain development;GO:0060271|cilium assembly;GO:0007368|determination of left/right symmetry;GO:0048546|digestive tract morphogenesis;GO:0001654|eye development;GO:0045444|fat cell differentiation;GO:0001947|heart looping;GO:0046907|intracellular transport;GO:0060173|limb development;GO:0032402|melanosome transport;GO:1905515|non-motile cilium assembly;GO:0060021|palate development;GO:…	GO:0001103|RNA polymerase II repressing transcription factor binding	GO:0005930|axoneme;GO:0034464|BBSome;GO:0005813|centrosome;GO:0036064|ciliary basal body;GO:0060170|ciliary membrane;GO:0005829|cytosol;GO:0016020|membrane;GO:0005634|nucleus;GO:0001750|photoreceptor outer segment	K16749|BBS7; Bardet-Biedl syndrome 7 protein	.
CM026140.1.528	3	2	1	2	1.5	0.5	3	1	0.61399	MAEL	gi|340726615|ref|XP_003401651.1|	881	E:0	protein maelstrom 2 isoform X1 [Bombus terrestris]	MAEL_AEDAE	150	E:5e-38	MAEL_AEDAE	149	E:5e-38	ENOG4111Z8I	Involved both in the piRNA and miRNA metabolic processes. As a component of the meiotic nuage, plays a central role during oogenesis by repressing transposable elements and prevent their mobilization, which is essential for the germline integrity. Repression of transposable elements is mediated via the piRNA metabolic process, which mediates the repression of transposable elements during meiosis …	GO:0030154|cell differentiation;GO:0031047|gene silencing by RNA;GO:0051321|meiotic cell cycle;GO:0007275|multicellular organism development;GO:0060964|regulation of gene silencing by miRNAGO:0060964|regulation of gene silencing by miRNA	GO:0003677|DNA binding	GO:0005737|cytoplasm;GO:0005634|nucleus	K18411|MAEL; protein maelstrom	.
CM026141.1.75	2	2	1	3	1	0.333333	3	1	0.61399	SENP1	gi|350423169|ref|XP_003493405.1|	1036	E:0	sentrin-specific protease 1-like [Bombus impatiens]	SENP1_MOUSE	269	E:1e-79	SENP1_MOUSE	294	E:5e-89	COG5160	SUMO1 sentrin specific peptidase	GO:0006919|activation of cysteine-type endopeptidase activity involved in apoptotic process;GO:0097190|apoptotic signaling pathway;GO:0007275|multicellular organism development;GO:0032435|negative regulation of proteasomal ubiquitin-dependent protein catabolic process;GO:0045944|positive regulation of transcription from RNA polymerase II promoter;GO:0016926|protein desumoylation;GO:0010724|regula…	GO:0004175|endopeptidase activity;GO:0070139|SUMO-specific endopeptidase activity;GO:0016929|SUMO-specific protease activityGO:0008234|cysteine-type peptidase activity	GO:0005737|cytoplasm;GO:0005925|focal adhesion;GO:0031965|nuclear membrane;GO:0005634|nucleus	K08592|SENP1; sentrin-specific protease 1 [EC:3.4.22.68]	.
CM026141.1.174	2	2	1	3	1	0.333333	3	1	0.61399	ELOV6	gi|340727475|ref|XP_003402069.1|	399	E:7e-137	elongation of very long chain fatty acids protein 6 [Bombus terrestris]	ELOV6_MOUSE	152	E:2e-42	ELOV6_MOUSE	152	E:1e-42	ENOG410Z3FZ	fatty acid elongase	GO:0030497|fatty acid elongation;GO:0034625|fatty acid elongation, monounsaturated fatty acid;GO:0034626|fatty acid elongation, polyunsaturated fatty acid;GO:0019367|fatty acid elongation, saturated fatty acid;GO:0042759|long-chain fatty acid biosynthetic process;GO:0030148|sphingolipid biosynthetic process;GO:0042761|very long-chain fatty acid biosynthetic process	GO:0102336|3-oxo-arachidoyl-CoA synthase activity;GO:0102337|3-oxo-cerotoyl-CoA synthase activity;GO:0102338|3-oxo-lignoceronyl-CoA synthase activity;GO:0009922|fatty acid elongase activity;GO:0016747|transferase activity, transferring acyl groups other than amino-acyl groups	GO:0005783|endoplasmic reticulum;GO:0030176|integral component of endoplasmic reticulum membraneGO:0016021|integral component of membrane	K10203|ELOVL6; elongation of very long chain fatty acids protein 6 [EC:2.3.1.199]	map00062|Fatty acid elongation;map01212|Fatty acid metabolism;map01110|Biosynthesis of secondary metabolites;map01040|Biosynthesis of unsaturated fatty acids
CM026141.1.200	6	1	2	1	6	2	3	1	0.61399	.	gi|1366067437|ref|XP_024228227.1|	95.5	E:1e-21	vicilin-like seed storage protein At2g18540 [Bombus impatiens]	.	.	.	.	.	.	.	.	.	.	.	.	.
CM026142.1.101	3	1	2	2	3	1	3	1	0.61399	.	.	.	.	.	.	.	.	.	.	.	.	.	.	.	.	.	.
JACXIN010004727.1.73	6	1	2	1	6	2	3	1	0.61399	.	gi|808144996|ref|XP_012173746.1|	63.9	E:2e-08	uncharacterized protein LOC105666716 [Bombus terrestris]	.	.	.	.	.	.	.	.	.	.	.	.	.
CM026126.1.118	4	1	3	2	4	1.5	2.66667	1	0.565739	.	gi|350399273|ref|XP_003485476.1|	225	E:9e-69	HIRA-interacting protein 3 [Bombus impatiens]	.	.	.	.	.	.	.	.	.	GO:0005515|protein binding	.	.	.
CM026126.1.778	4	3	1	2	1.33333	0.5	2.66667	1	0.565739	DISP	gi|815898286|ref|XP_012249836.1|	1970	E:0	protein dispatched isoform X1 [Bombus impatiens]	DISP_DROME	603	E:0	DISP_DROME	681	E:0	ENOG410XT7M	dispatched homolog	GO:0006887|exocytosis;GO:0007275|multicellular organism development;GO:0007280|pole cell migration;GO:0007224|smoothened signaling pathway	.	GO:0016021|integral component of membrane;GO:0016020|membraneGO:0016020|membrane;GO:0016021|integral component of membrane	.	.
CM026127.1.176	8	1	3	1	8	3	2.66667	1	0.565739	COIL	gi|808117389|ref|XP_012176075.1|	591	E:0	coilin isoform X1 [Bombus terrestris]	COIL_HUMAN	53.9	E:1e-06	COIL_HUMAN	53.5	E:2e-06	ENOG41121C6	K13150 coilin	.	GO:0042802|identical protein binding;GO:0008022|protein C-terminus binding	GO:0015030|Cajal body;GO:0001650|fibrillar center;GO:0016020|membrane;GO:0016604|nuclear body;GO:0005730|nucleolus;GO:0005654|nucleoplasm;GO:0005634|nucleus	K13150|COIL, CLN80; coilin	.
CM026127.1.332	2	1	3	4	2	0.75	2.66667	1	0.565739	DRC1	gi|815903985|ref|XP_012237949.1|	1272	E:0	dynein regulatory complex protein 1 isoform X4 [Bombus impatiens]	DRC1_XENLA	243	E:8e-68	DRC1_MOUSE	307	E:8e-91	ENOG410XQQ3	coiled-coil domain containing 164	GO:0070286|axonemal dynein complex assembly;GO:0060285|cilium-dependent cell motility;GO:0007368|determination of left/right symmetry;GO:0007507|heart development	.	GO:0005930|axoneme;GO:0005737|cytoplasm	.	.
CM026135.1.567	4	3	1	2	1.33333	0.5	2.66667	1	0.565739	.	gi|340721675|ref|XP_003399242.1|	1022	E:0	uncharacterized protein LOC100645647 isoform X2 [Bombus terrestris]	.	.	.	.	.	.	.	.	.	.	.	.	.
CM026139.1.112	4	3	1	2	1.33333	0.5	2.66667	1	0.565739	SRYA	gi|350403804|ref|XP_003486909.1|	1668	E:0	uncharacterized protein LOC100741536 [Bombus impatiens]	SRYA_DROME	76.6	E:4e-13	SRYA_DROME	82.4	E:6e-15	ENOG41128D3	Required for the cellularization of the syncytial blastoderm embryo. Involved in the localization of the actin filaments just prior to and during plasma membrane invagination. Sry-alpha together with nullo and bnk may provide auxiliary functions, by acting both to stabilize a large and dynamic microfilament structure and regulate its functions	GO:0007015|actin filament organization;GO:0000915|actomyosin contractile ring assembly;GO:0007349|cellularizationGO:0007349|cellularization;GO:0007155|cell adhesion	GO:0003779|actin bindingGO:0051015|actin filament binding	GO:0005829|cytosol;GO:0005886|plasma membraneGO:0005737|cytoplasm;GO:0016020|membrane	.	.
CM026139.1.174	8	3	1	1	2.66667	1	2.66667	1	0.565739	SYMM	gi|815902092|ref|XP_012237119.1|	1078	E:0	methionine--tRNA ligase, mitochondrial [Bombus impatiens]	SYMM_DROME	488	E:4e-165	SYMM_DROME	488	E:4e-165	COG0143	Is required not only for elongation of protein synthesis but also for the initiation of all mRNA translation through initiator tRNA(fMet) aminoacylation (By similarity)	GO:0006431|methionyl-tRNA aminoacylationGO:0006418|tRNA aminoacylation for protein translation	GO:0005524|ATP binding;GO:0004825|methionine-tRNA ligase activityGO:0000166|nucleotide binding;GO:0004812|aminoacyl-tRNA ligase activity;GO:0005524|ATP binding	GO:0005759|mitochondrial matrix;GO:0005739|mitochondrion	K01874|MARS, metG; methionyl-tRNA synthetase [EC:6.1.1.10]	map00450|Selenocompound metabolism;map00970|Aminoacyl-tRNA biosynthesis
CM026125.1.518	5	1	2	1	5	2	2.5	1	0.536788	.	gi|307198033|gb|EFN79088.1|	93.6	E:6e-21	hypothetical protein EAI_12112, partial [Harpegnathos saltator]	.	.	.	.	.	.	.	.	.	.	.	.	.
CM026128.1.319	1	2	1	5	0.5	0.2	2.5	1	0.536788	RUSC2	gi|815916824|ref|XP_012243539.1|	3011	E:0	uncharacterized protein LOC100741706 isoform X4 [Bombus impatiens]	RUSC2_HUMAN	106	E:1e-21	RUSC2_HUMAN	108	E:3e-22	ENOG410XPGW	RUN and SH3 domain containing	.	GO:0017137|Rab GTPase binding	GO:0031410|cytoplasmic vesicle;GO:0005829|cytosol;GO:0070062|extracellular exosome	.	.
CM026128.1.344	5	1	2	1	5	2	2.5	1	0.536788	.	gi|815920585|ref|XP_012245221.1|	345	E:6e-117	uncharacterized protein LOC100743991 [Bombus impatiens]	.	.	.	.	.	.	.	.	GO:0016192|vesicle-mediated transport	.	GO:0016021|integral component of membrane	.	.
CM026128.1.683	5	1	2	1	5	2	2.5	1	0.536788	RNOY	gi|350399670|ref|XP_003485604.1|	407	E:7e-140	ribonuclease Oy [Bombus impatiens]	RNOY_CRAGI	132	E:5e-35	RNOY_CRAGI	132	E:4e-35	.	.	.	GO:0033897|ribonuclease T2 activity;GO:0003723|RNA bindingGO:0003723|RNA binding;GO:0033897|ribonuclease T2 activity	GO:0005576|extracellular region	.	.
CM026130.1.214	5	2	1	1	2.5	1	2.5	1	0.536788	SRFB1	gi|350417788|ref|XP_003491595.1|	749	E:0	uncharacterized protein LOC100745427 isoform X1 [Bombus impatiens]	SRFB1_HUMAN	66.6	E:1e-10	SRFB1_MOUSE	74.3	E:4e-13	ENOG4111UG3	Serum response factor binding protein 1	GO:0030490|maturation of SSU-rRNA;GO:0006355|regulation of transcription, DNA-templated;GO:0006351|transcription, DNA-templated	GO:0003723|RNA binding	GO:0030686|90S preribosome;GO:0005634|nucleus;GO:0048471|perinuclear region of cytoplasm	.	.
CM026132.1.45	1	1	2	5	1	0.4	2.5	1	0.536788	U488	gi|350413342|ref|XP_003489965.1|	348	E:4e-120	UPF0488 protein CG14286 [Bombus impatiens]	U488_DROME	110	E:1e-28	U488_DROME	110	E:1e-28	ENOG410XW3G	Chromosome 8 open reading frame 33	.	.	.	.	.
CM026133.1.177	5	1	2	1	5	2	2.5	1	0.536788	STIL	gi|815899743|ref|XP_012250479.1|	1768	E:0	putative leucine-rich repeat-containing protein DDB_G0290503 [Bombus impatiens]	STIL_MOUSE	69.7	E:1e-10	STIL_MOUSE	69.7	E:1e-10	ENOG4111HAF	Scl Tal1 interrupting locus	GO:0051298|centrosome duplication;GO:0007368|determination of left/right symmetry;GO:0000578|embryonic axis specification;GO:0033504|floor plate development;GO:0030900|forebrain development;GO:0001947|heart looping;GO:0001701|in utero embryonic development;GO:0007052|mitotic spindle organization;GO:0035264|multicellular organism growth;GO:0043066|negative regulation of apoptotic process;GO:000184…	.	GO:0005814|centriole;GO:0005813|centrosome;GO:0005737|cytoplasm;GO:0005829|cytosol	K16724|STIL; SCL-interrupting locus protein	.
CM026133.1.721	5	1	2	1	5	2	2.5	1	0.536788	BOP1	gi|350400370|ref|XP_003485813.1|	1624	E:0	ribosome biogenesis protein BOP1 homolog [Bombus impatiens]	BOP1_DROVI	941	E:0	BOP1_DROVI	972	E:0	ENOG410XRBX	ribosome biogenesis, protein	GO:0040018|positive regulation of multicellular organism growth;GO:0035206|regulation of hemocyte proliferation;GO:0006364|rRNA processingGO:0006364|rRNA processing	GO:0005515|protein binding	GO:0005730|nucleolus;GO:0005654|nucleoplasm	K14824|ERB1, BOP1; ribosome biogenesis protein ERB1	.
CM026136.1.34	1	1	4	10	1	0.4	2.5	1	0.536788	NADE	gi|340722441|ref|XP_003399614.1|	1463	E:0	glutamine-dependent NAD(+) synthetase [Bombus terrestris]	NADE_DROME	934	E:0	NADE_DROME	988	E:0	COG0171	nh(3)-dependent nad( ) synthetase	GO:0009435|NAD biosynthetic processGO:0006807|nitrogen compound metabolic process	GO:0005524|ATP binding;GO:0004359|glutaminase activity;GO:0003952|NAD+ synthase (glutamine-hydrolyzing) activityGO:0016810|hydrolase activity, acting on carbon-nitrogen (but not peptide) bonds	GO:0005737|cytoplasm	K01950|E6.3.5.1, NADSYN1, QNS1, nadE; NAD+ synthase (glutamine-hydrolysing) [EC:6.3.5.1]	map00760|Nicotinate and nicotinamide metabolism;map01100|Metabolic pathways
CM026136.1.406	2	1	4	5	2	0.8	2.5	1	0.536788	.	gi|815925653|ref|XP_003493724.2|	1582	E:0	uncharacterized protein LOC100744269 [Bombus impatiens]	.	.	.	.	.	.	.	.	.	.	.	.	.
CM026136.1.477	5	1	2	1	5	2	2.5	1	0.536788	LPPRC	gi|1366134634|ref|XP_024227139.1|	731	E:0	leucine-rich PPR motif-containing protein, mitochondrial isoform X5 [Bombus impatiens]	LPPRC_XENTR	109	E:3e-24	LPPRC_XENTR	109	E:4e-24	ENOG410XSG9	leucine-rich pentatricopeptide repeat containing	GO:0006355|regulation of transcription, DNA-templated;GO:0009451|RNA modification;GO:0006351|transcription, DNA-templated;GO:0006810|transport	GO:0003677|DNA binding;GO:0004519|endonuclease activity;GO:0003723|RNA binding	GO:0005739|mitochondrion;GO:0005634|nucleus	K17964|LRPPRC; leucine-rich PPR motif-containing protein, mitochondrial	.
CM026138.1.24	1	2	1	5	0.5	0.2	2.5	1	0.536788	TAB2	gi|1366090715|ref|XP_024222568.1|	800	E:0	TGF-beta-activated kinase 1 and MAP3K7-binding protein 3 isoform X1 [Bombus impatiens]	TAB2_RAT	70.9	E:2e-11	TAB2_RAT	82.4	E:4e-15	ENOG410XPAC	TGF-beta activated kinase 1 MAP3K7 binding protein	GO:0007507|heart development;GO:0043123|positive regulation of I-kappaB kinase/NF-kappaB signaling;GO:0045860|positive regulation of protein kinase activity	GO:0070530|K63-linked polyubiquitin modification-dependent protein binding;GO:0046872|metal ion binding	GO:0005829|cytosol;GO:0005634|nucleus	K04404|MAP3K7IP2, TAB2; TAK1-binding protein 2	map04064|NF-kappa B signaling pathway;map04620|Toll-like receptor signaling pathway;map04621|NOD-like receptor signaling pathway;map04380|Osteoclast differentiation;map04010|MAPK signaling pathway;map04668|TNF signaling pathway;map05140|Leishmaniasis;map05162|Measles;map05145|Toxoplasmosis;map05168|Herpes simplex infection;map05169|Epstein-Barr virus infection
CM026138.1.500	5	4	1	2	1.25	0.5	2.5	1	0.536788	ACPH	gi|1185562543|ref|XP_012171826.2|	1348	E:0	acylamino-acid-releasing enzyme isoform X1 [Bombus terrestris]	ACPH_RAT	387	E:2e-121	ACPH_RAT	430	E:7e-138	COG1506	peptidase s9 prolyl oligopeptidase active site domain protein	GO:0006508|proteolysis	GO:0004252|serine-type endopeptidase activityGO:0008236|serine-type peptidase activity	GO:0005737|cytoplasm	K01303|APEH; acylaminoacyl-peptidase [EC:3.4.19.1]	.
CM026141.1.42	5	2	1	1	2.5	1	2.5	1	0.536788	TDR12	gi|1366131908|ref|XP_024226792.1|	1954	E:0	putative ATP-dependent RNA helicase TDRD12 isoform X1 [Bombus impatiens]	TDR12_BOMMO	223	E:2e-58	TDR12_BOMMO	243	E:2e-64	COG0513	purine NTP-dependent helicase activity	GO:0030154|cell differentiation;GO:0031047|gene silencing by RNA;GO:0051321|meiotic cell cycle;GO:0007275|multicellular organism development;GO:0007283|spermatogenesis	GO:0005524|ATP binding;GO:0004386|helicase activity;GO:0003676|nucleic acid bindingGO:0003676|nucleic acid binding;GO:0005524|ATP binding	GO:0005694|chromosome;GO:0005829|cytosol;GO:0031965|nuclear membrane;GO:0043186|P granule;GO:1990923|PET complex	K18409|TDRD12; ATP-dependent RNA helicase TDRD12 [EC:3.6.4.13]	.
CM026135.1.336	3	5	1	4	0.6	0.25	2.4	1	0.517488	PPS	gi|1185558625|ref|XP_020721179.1|	2572	E:0	LOW QUALITY PROTEIN: uncharacterized protein LOC100648603, partial [Bombus terrestris]	PPS_BACSU	183	E:6e-46	PPS_BACSU	183	E:5e-46	COG0574	phosphotransferase activity, paired acceptors	GO:0016310|phosphorylation	GO:0005524|ATP binding;GO:0016301|kinase activityGO:0005524|ATP binding;GO:0016301|kinase activity;GO:0016772|transferase activity, transferring phosphorus-containing groups	.	K01007|pps, ppsA; pyruvate, water dikinase [EC:2.7.9.2]	map00620|Pyruvate metabolism;map01200|Carbon metabolism;map00680|Methane metabolism;map00720|Carbon fixation pathways in prokaryotes;map01100|Metabolic pathways;map01120|Microbial metabolism in diverse environments
CM026130.1.276	1	1	3	7	1	0.428571	2.33333	1	0.503701	HELQ	gi|815916998|ref|XP_012243612.1|	1867	E:0	helicase POLQ-like isoform X1 [Bombus impatiens]	HELQ_HUMAN	666	E:0	HELQ_HUMAN	710	E:0	COG1204	helicase	GO:0000724|double-strand break repair via homologous recombination;GO:0010501|RNA secondary structure unwinding	GO:0005524|ATP binding;GO:0004004|ATP-dependent RNA helicase activity;GO:0003677|DNA bindingGO:0003677|DNA binding;GO:0005524|ATP binding;GO:0016787|hydrolase activity;GO:0003676|nucleic acid binding	GO:0005737|cytoplasm;GO:0005730|nucleolus	K19178|HELQ; POLQ-like helicase [EC:3.6.4.12]	.
CM026135.1.867	1	1	3	7	1	0.428571	2.33333	1	0.503701	ZFYV9	gi|340721906|ref|XP_003399354.1|	2803	E:0	zinc finger FYVE domain-containing protein 9 isoform X1 [Bombus terrestris]	ZFYV9_HUMAN	647	E:0	ZFYV9_HUMAN	697	E:0	ENOG410XSEQ	Zinc finger, FYVE domain containing	GO:0006897|endocytosis;GO:0007183|SMAD protein complex assembly;GO:0007184|SMAD protein import into nucleus;GO:0007179|transforming growth factor beta receptor signaling pathway	GO:0005545|1-phosphatidylinositol binding;GO:0046872|metal ion binding;GO:0019904|protein domain specific binding;GO:0008236|serine-type peptidase activityGO:0046872|metal ion binding	GO:0005829|cytosol;GO:0005769|early endosome;GO:0031901|early endosome membrane;GO:0043231|intracellular membrane-bounded organelle;GO:0043234|protein complex	K04679|MADHIP, SARA; MAD, mothers against decapentaplegic interacting protein	map04350|TGF-beta signaling pathway;map04144|Endocytosis
CM026140.1.621	7	3	1	1	2.33333	1	2.33333	1	0.503701	CP131	gi|1185565613|ref|XP_003401639.2|	1265	E:0	LOW QUALITY PROTEIN: centrosomal protein of 131 kDa [Bombus terrestris]	CP131_MOUSE	188	E:2e-48	CP131_DANRE	192	E:5e-50	ENOG410YVPU	5-azacytidine induced 1	GO:0030154|cell differentiation;GO:0060271|cilium assembly;GO:0060287|epithelial cilium movement involved in determination of left/right asymmetry;GO:0035721|intraciliary retrograde transport;GO:0035735|intraciliary transport involved in cilium assembly;GO:0070121|Kupffer's vesicle development;GO:0032402|melanosome transport;GO:0090317|negative regulation of intracellular protein transport;GO:001…	.	GO:0034451|centriolar satellite;GO:0000775|chromosome, centromeric region;GO:0005929|cilium	.	.
JACXIN010004727.1.63	7	3	1	1	2.33333	1	2.33333	1	0.503701	.	gi|808145175|ref|XP_012173833.1|	123	E:1e-47	uncharacterized protein LOC100642427 [Bombus terrestris]	.	.	.	.	.	.	.	.	.	.	.	.	.
JACXIN010004727.1.91	8	1	7	2	8	3.5	2.28571	1	0.493362	.	gi|1366120314|ref|XP_024225380.1|	203	E:1e-55	myosin-9 isoform X5 [Bombus impatiens]	.	.	.	.	.	.	.	.	.	.	.	.	.
CM026128.1.291	1	1	4	9	1	0.444444	2.25	1	0.48532	PYX	gi|1185571176|ref|XP_020718368.1|	1268	E:0	transient receptor potential channel pyrexia isoform X1 [Bombus terrestris]	PYX_DROME	221	E:1e-59	PYX_DROME	233	E:9e-64	COG0666	Ankyrin Repeat	GO:0006816|calcium ion transport;GO:0006812|cation transport;GO:0048060|negative gravitaxis;GO:0006813|potassium ion transport;GO:0051290|protein heterotetramerization;GO:0009408|response to heatGO:0006811|ion transport;GO:0055085|transmembrane transport	GO:0005262|calcium channel activity;GO:0005261|cation channel activityGO:0005515|protein binding;GO:0005216|ion channel activity	GO:0034703|cation channel complex;GO:0016021|integral component of membraneGO:0016020|membrane	.	.
CM026129.1.288	3	4	1	3	0.75	0.333333	2.25	1	0.48532	LBR	gi|808121724|ref|XP_012164214.1|	1183	E:0	lamin-B receptor isoform X1 [Bombus terrestris]	LBR_CHICK	268	E:2e-76	LBR_CHICK	280	E:4e-81	ENOG410XP67	)-reductase	GO:0016126|sterol biosynthetic processGO:0006481|C-terminal protein methylation;GO:0043248|proteasome assembly	GO:0003677|DNA binding;GO:0016627|oxidoreductase activity, acting on the CH-CH group of donors;GO:0016628|oxidoreductase activity, acting on the CH-CH group of donors, NAD or NADP as acceptorGO:0004671|protein C-terminal S-isoprenylcysteine carboxyl O-methyltransferase activity	GO:0005639|integral component of nuclear inner membraneGO:0016020|membrane;GO:0016021|integral component of membrane;GO:0005783|endoplasmic reticulum	K19532|LBR; lamin-B receptor	.
CM026130.1.230	3	4	1	3	0.75	0.333333	2.25	1	0.48532	CP135	gi|815918244|ref|XP_012244165.1|	1614	E:0	centrosomal protein of 135 kDa isoform X2 [Bombus impatiens]	CP135_HUMAN	209	E:1e-54	CP135_HUMAN	233	E:1e-62	ENOG410XRIP	centrosomal protein 135kDa	GO:0007099|centriole replication;GO:0010457|centriole-centriole cohesion;GO:0097711|ciliary basal body-plasma membrane docking;GO:0000086|G2/M transition of mitotic cell cycle;GO:1902857|positive regulation of non-motile cilium assembly	GO:0008022|protein C-terminus binding	GO:0005814|centriole;GO:0005813|centrosome;GO:0005829|cytosol	K16461|CEP135, CEP4; centrosomal protein CEP135	.
CM026138.1.404	3	4	1	3	0.75	0.333333	2.25	1	0.48532	COQ8B	gi|350398351|ref|XP_003485168.1|	1340	E:0	atypical kinase COQ8B, mitochondrial isoform X1 [Bombus impatiens]	COQ8B_DANRE	540	E:8e-180	COQ8B_DANRE	562	E:0	COG0661	Required, probably indirectly, for the hydroxylation of 2-octaprenylphenol to 2-octaprenyl-6-hydroxy-phenol, the fourth step in ubiquinone biosynthesis (By similarity)	GO:0021692|cerebellar Purkinje cell layer morphogenesis;GO:0032836|glomerular basement membrane development;GO:0072015|glomerular visceral epithelial cell development;GO:0006744|ubiquinone biosynthetic process	GO:0005524|ATP binding;GO:0016301|kinase activity	GO:0005829|cytosol;GO:0016021|integral component of membrane;GO:0031966|mitochondrial membrane;GO:0005886|plasma membrane	K08869|ADCK, ABC1; aarF domain-containing kinase	.
CM026138.1.494	3	2	2	3	1.5	0.666667	2.25	1	0.48532	SRY	gi|1185563155|ref|XP_020722231.1|	394	E:4e-135	uncharacterized protein LOC105666485 [Bombus terrestris]	SRY_CALUR	53.5	E:6e-07	SRY_CALUR	53.5	E:4e-07	.	.	GO:0030154|cell differentiation;GO:0030238|male sex determination;GO:0007548|sex differentiation;GO:0006351|transcription, DNA-templated	GO:0005516|calmodulin binding;GO:0003677|DNA binding;GO:0003700|transcription factor activity, sequence-specific DNA binding	GO:0005737|cytoplasm;GO:0016607|nuclear speck;GO:0005634|nucleus	.	.
CM026130.1.210	4	13	1	7	0.307692	0.142857	2.15385	1	0.462343	DMXL2	gi|1366118150|ref|XP_024225202.1|	6411	E:0	dmX-like protein 2 isoform X1 [Bombus impatiens]	DMXL2_MOUSE	1937	E:0	DMXL2_HUMAN	2131	E:0	ENOG410XPUM	Dmx-like 1	GO:0007035|vacuolar acidification;GO:0070072|vacuolar proton-transporting V-type ATPase complex assembly	GO:0017137|Rab GTPase bindingGO:0005515|protein binding	GO:0030054|cell junction;GO:0005615|extracellular space;GO:0043291|RAVE complex;GO:0008021|synaptic vesicle;GO:0030672|synaptic vesicle membrane	.	.
CM026129.1.712	5	7	1	3	0.714286	0.333333	2.14286	1	0.459586	CP6B1	gi|340714730|ref|XP_003395878.1|	952	E:0	cytochrome P450 6B1-like [Bombus terrestris]	CP6B1_PAPPO	300	E:1e-93	CP6B1_PAPPO	342	E:6e-110	.	.	GO:0055114|oxidation-reduction process	GO:0070330|aromatase activity;GO:0020037|heme binding;GO:0005506|iron ion bindingGO:0005506|iron ion binding;GO:0016705|oxidoreductase activity, acting on paired donors, with incorporation or reduction of molecular oxygen;GO:0020037|heme binding	GO:0005789|endoplasmic reticulum membrane;GO:0031090|organelle membrane	.	.
CM026130.1.707	4	15	1	8	0.266667	0.125	2.13333	1	0.457173	RPA1	gi|1366106498|ref|XP_024224109.1|	3188	E:0	DNA-directed RNA polymerase I subunit RPA1 [Bombus impatiens]	RPA1_DROME	1234	E:0	RPA1_HUMAN	1357	E:0	COG0086	DNA-dependent RNA polymerase catalyzes the transcription of DNA into RNA using the four ribonucleoside triphosphates as substrates (By similarity)	GO:1904750|negative regulation of protein localization to nucleolus;GO:0045815|positive regulation of gene expression, epigenetic;GO:0006363|termination of RNA polymerase I transcription;GO:0006362|transcription elongation from RNA polymerase I promoter;GO:0006361|transcription initiation from RNA polymerase I promoterGO:0006351|transcription, DNA-templated	GO:0003682|chromatin binding;GO:0003677|DNA binding;GO:0001054|RNA polymerase I activity;GO:0008270|zinc ion bindingGO:0003677|DNA binding;GO:0003899|DNA-directed 5'-3' RNA polymerase activity	GO:0005736|DNA-directed RNA polymerase I complex;GO:0005654|nucleoplasm	K02999|RPA1, POLR1A; DNA-directed RNA polymerase I subunit RPA1 [EC:2.7.7.6]	map01100|Metabolic pathways;map03020|RNA polymerase;map00240|Pyrimidine metabolism;map00230|Purine metabolism
CM026132.1.689	4	1	29	15	4	1.93333	2.06897	1	0.440286	.	.	.	.	.	.	.	.	.	.	.	.	.	.	.	.	.	.
CM026125.1.124	1	1	2	4	1	0.5	2	1	0.420985	MYOD	gi|815920296|ref|XP_012245091.1|	296	E:2e-94	myogenic-determination protein [Bombus impatiens]	MYOD_DROME	104	E:5e-24	MYOD_DROME	158	E:2e-43	ENOG4111SED	myogenic factor	GO:0030154|cell differentiation;GO:0016204|determination of muscle attachment site;GO:0007526|larval somatic muscle development;GO:0007517|muscle organ development;GO:0045663|positive regulation of myoblast differentiation;GO:1901741|positive regulation of myoblast fusion;GO:0016202|regulation of striated muscle tissue developmentGO:0006355|regulation of transcription, DNA-templated;GO:0007517|mu…	GO:0046983|protein dimerization activity;GO:0000978|RNA polymerase II core promoter proximal region sequence-specific DNA binding;GO:0003705|transcription factor activity, RNA polymerase II distal enhancer sequence-specific binding;GO:0003700|transcription factor activity, sequence-specific DNA binding;GO:0001228|transcriptional activator activity, RNA polymerase II transcription regulatory regio…	GO:0005737|cytoplasm;GO:0005634|nucleusGO:0005634|nucleus	K18484|MYF5; myogenic factor 5	map04550|Signaling pathways regulating pluripotency of stem cells
CM026125.1.223	1	1	1	2	1	0.5	2	1	0.420985	UCP3	gi|340709130|ref|XP_003393166.1|	641	E:0	mitochondrial uncoupling protein 2 [Bombus terrestris]	UCP3_BOVIN	346	E:9e-117	UCP3_BOVIN	346	E:6e-117	ENOG410XRV1	UnCoupling Protein	GO:1990845|adaptive thermogenesis;GO:1990542|mitochondrial transmembrane transport;GO:0006839|mitochondrial transport;GO:0009409|response to cold	GO:0017077|oxidative phosphorylation uncoupler activity	GO:0016021|integral component of membrane;GO:0005743|mitochondrial inner membrane	K15103|UCP2_3, SLC25A8_9; solute carrier family 25 (mitochondrial uncoupling protein), member 8/9	.
CM026125.1.575	1	1	1	2	1	0.5	2	1	0.420985	.	.	.	.	.	.	.	.	.	.	.	.	.	.	.	.	.	.
CM026126.1.410	2	1	1	1	2	1	2	1	0.420985	MGST1	gi|340728701|ref|XP_003402656.1|	283	E:2e-95	microsomal glutathione S-transferase 1 [Bombus terrestris]	MGST1_HUMAN	101	E:6e-26	MGST1_HUMAN	101	E:5e-26	ENOG4111VJG	microsomal glutathione S-transferase	GO:0071449|cellular response to lipid hydroperoxide;GO:1901687|glutathione derivative biosynthetic process;GO:0033327|Leydig cell differentiation;GO:0043312|neutrophil degranulation;GO:0055114|oxidation-reduction process;GO:0070207|protein homotrimerization;GO:0042493|response to drug;GO:0032496|response to lipopolysaccharide;GO:0010243|response to organonitrogen compound;GO:0006805|xenobiotic me…	GO:0043295|glutathione binding;GO:0004602|glutathione peroxidase activity;GO:0004364|glutathione transferase activity;GO:0042803|protein homodimerization activity	GO:0045177|apical part of cell;GO:0035577|azurophil granule membrane;GO:0005783|endoplasmic reticulum;GO:0005789|endoplasmic reticulum membrane;GO:0016021|integral component of membrane;GO:0005741|mitochondrial outer membrane;GO:0005739|mitochondrion;GO:0005634|nucleus;GO:0005778|peroxisomal membrane;GO:0005886|plasma membrane	K00799|GST, gst; glutathione S-transferase [EC:2.5.1.18]	map05204|Chemical carcinogenesis;map00982|Drug metabolism - cytochrome P450;map00480|Glutathione metabolism;map00980|Metabolism of xenobiotics by cytochrome P450
CM026126.1.475	1	1	2	4	1	0.5	2	1	0.420985	CEP97	gi|1366110212|ref|XP_024224377.1|	1863	E:0	uncharacterized protein LOC100744663 isoform X1 [Bombus impatiens]	CEP97_HUMAN	288	E:1e-81	CEP97_MOUSE	299	E:1e-85	COG4886	leucine Rich Repeat	GO:0030030|cell projection organization;GO:1902018|negative regulation of cilium assembly;GO:1901673|regulation of mitotic spindle assembly	GO:0005515|protein binding	GO:0005813|centrosome;GO:0005829|cytosol;GO:0005815|microtubule organizing center;GO:0043234|protein complex	K16717|CEP97; centrosomal protein CEP97	.
CM026126.1.647	4	1	2	1	4	2	2	1	0.420985	POLH	gi|340710696|ref|XP_003393922.1|	1604	E:0	DNA polymerase eta [Bombus terrestris]	POLH_HUMAN	336	E:2e-101	POLH_HUMAN	337	E:8e-102	COG0389	Poorly processive error-prone DNA polymerase involved in untargeted mutagenesis. Copies undamaged DNA at stalled replication forks which arise in vivo from mismatched or misaligned primer ends. These misaligned primers can be extended by polIV. Exhibits no 3-5 exonuclease (proofreading) activity. May be involved in translesional synthesis in conjunction with the beta clamp from polIII (By similar…	GO:0071494|cellular response to UV-C;GO:0006281|DNA repair;GO:0006260|DNA replication;GO:0000731|DNA synthesis involved in DNA repair;GO:0070987|error-free translesion synthesis;GO:0006290|pyrimidine dimer repair;GO:0006282|regulation of DNA repair;GO:0010225|response to UV-C;GO:0019985|translesion synthesisGO:0006281|DNA repair	GO:0003684|damaged DNA binding;GO:0003887|DNA-directed DNA polymerase activity;GO:0046872|metal ion bindingGO:0003684|damaged DNA binding	GO:0005829|cytosol;GO:0005654|nucleoplasm	K03509|POLH; DNA polymerase eta [EC:2.7.7.7]	map03460|Fanconi anemia pathway
CM026126.1.785	1	1	1	2	1	0.5	2	1	0.420985	.	gi|350400712|ref|XP_003485933.1|	516	E:0	uncharacterized protein LOC100745240 [Bombus impatiens]	.	.	.	.	.	.	.	.	.	.	.	.	.
CM026127.1.21	4	4	1	2	1	0.5	2	1	0.420985	.	gi|815915375|ref|XP_012242900.1|	601	E:0	coiled-coil domain-containing protein 151-like [Bombus impatiens]	.	.	.	.	.	.	.	.	.	.	.	.	.
CM026127.1.91	2	1	3	3	2	1	2	1	0.420985	DHB8	gi|815915767|ref|XP_012243083.1|	449	E:1e-157	estradiol 17-beta-dehydrogenase 8 [Bombus impatiens]	DHB8_HUMAN	204	E:4e-63	DHB8_CANLF	234	E:1e-74	COG1028	Dehydrogenase reductase	GO:0006703|estrogen biosynthetic process;GO:0006633|fatty acid biosynthetic process;GO:0055114|oxidation-reduction process;GO:0051290|protein heterotetramerizationGO:0006694|steroid biosynthetic process;GO:0055114|oxidation-reduction process	GO:0047025|3-oxoacyl-[acyl-carrier-protein] reductase (NADH) activity;GO:0004303|estradiol 17-beta-dehydrogenase activity;GO:0070404|NADH binding;GO:0047035|testosterone dehydrogenase (NAD+) activityGO:0003824|catalytic activity;GO:0050662|coenzyme binding;GO:0003854|3-beta-hydroxy-delta5-steroid dehydrogenase activity;GO:0016616|oxidoreductase activity, acting on the CH-OH group of donors, NAD o…	GO:0005759|mitochondrial matrix	.	.
CM026127.1.306	2	1	2	2	2	1	2	1	0.420985	RNH1	gi|815904350|ref|XP_012238104.1|	402	E:2e-138	ribonuclease H1 [Bombus impatiens]	RNH1_HUMAN	152	E:2e-42	RNH1_HUMAN	182	E:4e-54	COG0328	ribonuclease H activity	GO:0043137|DNA replication, removal of RNA primer;GO:0006401|RNA catabolic process	GO:0000287|magnesium ion binding;GO:0003676|nucleic acid binding;GO:0004540|ribonuclease activity;GO:0003723|RNA binding;GO:0004523|RNA-DNA hybrid ribonuclease activityGO:0003676|nucleic acid binding;GO:0004523|RNA-DNA hybrid ribonuclease activity	GO:0005737|cytoplasm;GO:0005634|nucleus	K03469|rnhA, RNASEH1; ribonuclease HI [EC:3.1.26.4]	map03030|DNA replication
CM026127.1.750	1	1	1	2	1	0.5	2	1	0.420985	BBS5	gi|350417666|ref|XP_003491534.1|	637	E:0	Bardet-Biedl syndrome 5 protein homolog isoform X2 [Bombus impatiens]	BBS5_MOUSE	325	E:4e-108	BBS5_MOUSE	325	E:5e-108	ENOG410XUMT	melanosome transport	GO:0060271|cilium assembly;GO:0046907|intracellular transport;GO:0015031|protein transport	GO:0032266|phosphatidylinositol-3-phosphate binding;GO:0001103|RNA polymerase II repressing transcription factor binding	GO:0005930|axoneme;GO:0034464|BBSome;GO:0036064|ciliary basal body;GO:0060170|ciliary membrane;GO:0005737|cytoplasm;GO:0005622|intracellularGO:0034464|BBSome	K16748|BBS5; Bardet-Biedl syndrome 5 protein	.
CM026127.1.768	1	1	3	6	1	0.5	2	1	0.420985	LIPT	gi|815917941|ref|XP_012244028.1|	816	E:0	lipoyltransferase 1, mitochondrial isoform X1 [Bombus impatiens]	LIPT_MOUSE	244	E:4e-75	LIPT_MOUSE	245	E:3e-75	COG0095	Lipoate-protein, ligase	GO:0009249|protein lipoylationGO:0006464|cellular protein modification process	GO:0016979|lipoate-protein ligase activity;GO:0016746|transferase activity, transferring acyl groups	GO:0005739|mitochondrion	K10105|LIPT1; lipoyltransferase 1	map00785|Lipoic acid metabolism;map01100|Metabolic pathways
CM026127.1.899	4	1	2	1	4	2	2	1	0.420985	.	.	.	.	.	.	.	.	.	.	.	.	.	.	.	.	.	.
CM026128.1.99	5	10	1	4	0.5	0.25	2	1	0.420985	KAT7	gi|1366075174|ref|XP_024220835.1|	1149	E:0	histone acetyltransferase KAT7 isoform X3 [Bombus impatiens]	KAT7_RAT	271	E:2e-78	KAT7_RAT	287	E:3e-84	.	.	GO:0006260|DNA replication;GO:0043966|histone H3 acetylation;GO:0043983|histone H4-K12 acetylation;GO:0043981|histone H4-K5 acetylation;GO:0043982|histone H4-K8 acetylation;GO:0006351|transcription, DNA-templatedGO:0006355|regulation of transcription, DNA-templated	GO:0004402|histone acetyltransferase activity;GO:0003700|transcription factor activity, sequence-specific DNA binding;GO:0008270|zinc ion bindingGO:0003700|transcription factor activity, sequence-specific DNA binding;GO:0008270|zinc ion binding;GO:0016747|transferase activity, transferring acyl groups other than amino-acyl groups	GO:0000123|histone acetyltransferase complex;GO:0005654|nucleoplasmGO:0005634|nucleus	K11307|MYST2, HBO1, KAT7; histone acetyltransferase MYST2 [EC:2.3.1.48]	.
CM026128.1.264	2	1	4	4	2	1	2	1	0.420985	ACO11	gi|1366125831|ref|XP_024226066.1|	510	E:2e-178	acyl-CoA Delta(11) desaturase isoform X2 [Bombus impatiens]	ACO11_SPOLI	160	E:1e-43	ACO11_SPOLI	171	E:1e-47	.	.	GO:0006633|fatty acid biosynthetic process;GO:0006631|fatty acid metabolic process;GO:0055114|oxidation-reduction process;GO:0042811|pheromone biosynthetic processGO:0006629|lipid metabolic process	GO:0017105|acyl-CoA delta11-desaturase activity;GO:0046872|metal ion binding	GO:0016021|integral component of membrane	.	.
CM026128.1.354	4	1	2	1	4	2	2	1	0.420985	ACAD9	gi|815920742|ref|XP_012245294.1|	1123	E:0	acyl-CoA dehydrogenase family member 9, mitochondrial [Bombus impatiens]	ACAD9_MOUSE	249	E:1e-71	ACAD9_MOUSE	248	E:1e-71	COG1960	acyl-CoA dehydrogenase	GO:0032981|mitochondrial respiratory chain complex I assemblyGO:0055114|oxidation-reduction process	GO:0003995|acyl-CoA dehydrogenase activity;GO:0050660|flavin adenine dinucleotide bindingGO:0016627|oxidoreductase activity, acting on the CH-CH group of donors;GO:0050660|flavin adenine dinucleotide binding	GO:0030425|dendrite;GO:0005739|mitochondrion;GO:0005634|nucleus	K15980|ACAD9; acyl-CoA dehydrogenase family member 9 [EC:1.3.99.-]	.
CM026128.1.415	1	3	1	6	0.333333	0.166667	2	1	0.420985	SNMP1	gi|1366125339|ref|XP_024226005.1|	845	E:0	sensory neuron membrane protein 2-like [Bombus impatiens]	SNMP1_DROYA	214	E:5e-61	SNMP1_DROYA	214	E:3e-61	ENOG410XS17	scavenger receptor class B, member	GO:0007166|cell surface receptor signaling pathway;GO:0071444|cellular response to pheromone;GO:0050911|detection of chemical stimulus involved in sensory perception of smell;GO:0055088|lipid homeostasis;GO:0035073|pupariation	.	GO:0005929|cilium;GO:0030425|dendrite;GO:0016021|integral component of membrane;GO:0043025|neuronal cell body;GO:0005886|plasma membraneGO:0016020|membrane	.	.
CM026128.1.477	1	1	1	2	1	0.5	2	1	0.420985	MCM2	gi|808119682|ref|XP_012163332.1|	1700	E:0	DNA replication licensing factor Mcm2 [Bombus terrestris]	MCM2_DROME	1273	E:0	MCM2_DROME	1336	E:0	COG1241	dna replication licensing factor	GO:0007049|cell cycle;GO:0051301|cell division;GO:0030261|chromosome condensation;GO:0006260|DNA replication;GO:0006270|DNA replication initiation;GO:0046331|lateral inhibitionGO:0006270|DNA replication initiation	GO:0005524|ATP binding;GO:0003677|DNA binding;GO:0003678|DNA helicase activity;GO:0046872|metal ion bindingGO:0003677|DNA binding;GO:0003678|DNA helicase activity;GO:0005524|ATP binding;GO:0016887|ATPase activity	GO:0042555|MCM complex;GO:0005634|nucleusGO:0005634|nucleus;GO:0042555|MCM complex	K02540|MCM2; DNA replication licensing factor MCM2 [EC:3.6.4.12]	map03030|DNA replication;map04113|Meiosis - yeast;map04110|Cell cycle;map04111|Cell cycle - yeast
CM026128.1.521	4	2	2	2	2	1	2	1	0.420985	DCAF8	gi|815908023|ref|XP_012239720.1|	1232	E:0	DDB1- and CUL4-associated factor 8 isoform X1 [Bombus impatiens]	DCAF8_HUMAN	412	E:6e-133	DCAF8_HUMAN	414	E:1e-133	ENOG410XQZP	ddb1 and cul4 associated factor	GO:0043687|post-translational protein modification;GO:0016567|protein ubiquitination	GO:0005515|protein binding	GO:0080008|Cul4-RING E3 ubiquitin ligase complex;GO:0005737|cytoplasm;GO:0005829|cytosol;GO:0005739|mitochondrion;GO:0005654|nucleoplasm;GO:0005634|nucleus	K11804|WDR42A; WD repeat-containing protein 42A	.
CM026128.1.623	2	3	1	3	0.666667	0.333333	2	1	0.420985	NDC1	gi|815897568|ref|XP_012249519.1|	798	E:0	nucleoporin NDC1 [Bombus impatiens]	NDC1_DROPS	122	E:1e-28	NDC1_DROPS	154	E:1e-39	.	.	GO:0051028|mRNA transport;GO:0015031|protein transport	.	GO:0016021|integral component of membrane;GO:0031965|nuclear membrane;GO:0005643|nuclear pore	K14315|NDC1, TMEM48; nucleoporin NDC1	map03013|RNA transport
CM026128.1.688	1	1	1	2	1	0.5	2	1	0.420985	CED8	gi|340712395|ref|XP_003394746.1|	523	E:0	XK-related protein 6 [Bombus terrestris]	CED8_CAEBR	100	E:2e-22	CED8_CAEBR	100	E:1e-22	ENOG410YRUD	XK, Kell blood group complex subunit-related family, member	GO:1902742|apoptotic process involved in development;GO:0009792|embryo development ending in birth or egg hatching;GO:0043652|engulfment of apoptotic cell;GO:0097194|execution phase of apoptosis;GO:0070782|phosphatidylserine exposure on apoptotic cell surface;GO:0012501|programmed cell death	.	GO:0016021|integral component of membrane;GO:0005886|plasma membraneGO:0016021|integral component of membrane	.	.
CM026129.1.307	2	1	1	1	2	1	2	1	0.420985	NCDN	gi|808121640|ref|XP_012164176.1|	1394	E:0	neurochondrin homolog [Bombus terrestris]	NCDN_DROME	740	E:0	NCDN_DROME	805	E:0	ENOG410XRYT	Neurochondrin	GO:0003012|muscle system process	.	GO:0030425|dendrite;GO:0043025|neuronal cell body	.	.
CM026129.1.521	2	1	1	1	2	1	2	1	0.420985	.	gi|815919746|ref|XP_012244837.1|	724	E:0	uncharacterized protein LOC105681207 [Bombus impatiens]	.	.	.	.	.	.	.	.	.	.	.	.	.
CM026129.1.536	1	2	1	4	0.5	0.25	2	1	0.420985	PIHD2	gi|340713944|ref|XP_003395493.1|	1215	E:0	transcription factor mef2A [Bombus terrestris]	PIHD2_DANRE	56.6	E:3e-07	PIHD2_DANRE	55.1	E:9e-07	ENOG410XQ8C	PIH1 domain containing	.	.	.	.	.
CM026129.1.717	2	1	1	1	2	1	2	1	0.420985	NO40	gi|815911417|ref|XP_012241174.1|	319	E:4e-106	nucleolar protein of 40 kDa-like isoform X1 [Bombus impatiens]	NO40_MOUSE	155	E:3e-44	NO40_MOUSE	157	E:5e-45	COG1185	Involved in mRNA degradation. Hydrolyzes single-stranded polyribonucleotides processively in the 3'- to 5'-direction (By similarity)	.	GO:0003723|RNA binding;GO:0008270|zinc ion bindingGO:0003676|nucleic acid binding;GO:0008270|zinc ion binding	GO:0022625|cytosolic large ribosomal subunit;GO:0005730|nucleolus	.	.
CM026130.1.105	2	1	1	1	2	1	2	1	0.420985	GAGXE	gi|1330899497|gb|PNF26627.1|	178	E:2e-50	hypothetical protein B7P43_G10243 [Cryptotermes secundus]	GAGXE_DROME	108	E:2e-26	GAGXE_DROME	109	E:1e-26	.	.	GO:0006313|transposition, DNA-mediated	GO:0003676|nucleic acid binding;GO:0008270|zinc ion binding	GO:0019013|viral nucleocapsid	.	.
CM026130.1.401	2	1	1	1	2	1	2	1	0.420985	DAPK3	gi|350402030|ref|XP_003486343.1|	2211	E:0	death-associated protein kinase 1 isoform X1 [Bombus impatiens]	DAPK3_HUMAN	298	E:2e-88	DAPK3_HUMAN	318	E:2e-95	ENOG410XRMJ	calcium-dependent protein kinase	GO:0006915|apoptotic process;GO:0097190|apoptotic signaling pathway;GO:0071346|cellular response to interferon-gamma;GO:0016569|covalent chromatin modification;GO:0000910|cytokinesis;GO:0035556|intracellular signal transduction;GO:0017148|negative regulation of translation;GO:0030182|neuron differentiation;GO:0018105|peptidyl-serine phosphorylation;GO:0018107|peptidyl-threonine phosphorylation;GO…	GO:0005524|ATP binding;GO:0008140|cAMP response element binding protein binding;GO:0042802|identical protein binding;GO:0043522|leucine zipper domain binding;GO:0008022|protein C-terminus binding;GO:0042803|protein homodimerization activity;GO:0004674|protein serine/threonine kinase activity;GO:0017048|Rho GTPase bindingGO:0004672|protein kinase activity;GO:0005524|ATP binding;GO:0005515|protein …	GO:0005884|actin filament;GO:0005737|cytoplasm;GO:0045121|membrane raft;GO:0005634|nucleus;GO:0016605|PML body	K08803|DAPK; death-associated protein kinase [EC:2.7.11.1]	map05219|Bladder cancer;map05200|Pathways in cancer
CM026130.1.480	1	1	1	2	1	0.5	2	1	0.420985	.	gi|815895990|ref|XP_012245426.1|	853	E:0	uncharacterized protein LOC100740081 [Bombus impatiens]	.	.	.	.	.	.	.	.	.	.	.	.	.
CM026130.1.508	4	4	1	2	1	0.5	2	1	0.420985	RTEL1	gi|815913860|ref|XP_012242242.1|	1998	E:0	regulator of telomere elongation helicase 1 homolog [Bombus impatiens]	RTEL1_AEDAE	874	E:0	RTEL1_AEDAE	902	E:0	COG1199	helicase	GO:0006310|DNA recombination;GO:0006281|DNA repair;GO:0006260|DNA replication;GO:0010569|regulation of double-strand break repair via homologous recombination;GO:0000723|telomere maintenanceGO:0006139|nucleobase-containing compound metabolic process	GO:0051539|4 iron, 4 sulfur cluster binding;GO:0005524|ATP binding;GO:0004003|ATP-dependent DNA helicase activity;GO:0003677|DNA binding;GO:0046872|metal ion bindingGO:0003677|DNA binding;GO:0004003|ATP-dependent DNA helicase activity;GO:0005524|ATP binding;GO:0003676|nucleic acid binding;GO:0008026|ATP-dependent helicase activity;GO:0016818|hydrolase activity, acting on acid anhydrides, in phosp…	GO:0005634|nucleus	K11136|RTEL1; regulator of telomere elongation helicase 1 [EC:3.6.4.12]	.
CM026130.1.528	6	3	2	2	2	1	2	1	0.420985	ARD17	gi|340715473|ref|XP_003396237.1|	727	E:0	arrestin domain-containing protein 17 isoform X1 [Bombus terrestris]	ARD17_CAEEL	144	E:5e-37	ARD17_CAEEL	163	E:4e-44	ENOG41102NY	Arrestin domain containing	GO:0007610|behavior	GO:0030346|protein phosphatase 2B binding	.	.	.
CM026130.1.549	4	2	1	1	2	1	2	1	0.420985	HPS5	gi|340715127|ref|XP_003396071.1|	1824	E:0	uncharacterized protein LOC100643161 [Bombus terrestris]	HPS5_DROME	235	E:9e-64	HPS5_DROME	234	E:1e-63	ENOG4111FBT	Hermansky-Pudlak syndrome 5	GO:0048072|compound eye pigmentation;GO:0006726|eye pigment biosynthetic process;GO:0060967|negative regulation of gene silencing by RNA;GO:0006727|ommochrome biosynthetic process;GO:0006622|protein targeting to lysosome;GO:0050896|response to stimulus;GO:0007601|visual perception	GO:0031409|pigment binding	GO:0031084|BLOC-2 complex;GO:0005737|cytoplasm	.	.
CM026130.1.708	1	1	1	2	1	0.5	2	1	0.420985	SHQ1	gi|815913762|ref|XP_012242198.1|	964	E:0	protein SHQ1 homolog isoform X1 [Bombus impatiens]	SHQ1_MOUSE	291	E:4e-89	SHQ1_MOUSE	293	E:4e-90	ENOG410ZIEU	SHQ1 homolog (S. cerevisiae)	GO:0000493|box H/ACA snoRNP assembly;GO:2000233|negative regulation of rRNA processing;GO:0043065|positive regulation of apoptotic process;GO:1904874|positive regulation of telomerase RNA localization to Cajal body;GO:0022618|ribonucleoprotein complex assembly	GO:0051082|unfolded protein binding	GO:0005737|cytoplasm;GO:0005829|cytosol;GO:0005654|nucleoplasm	K14764|SHQ1; protein SHQ1	.
CM026130.1.777	2	1	5	5	2	1	2	1	0.420985	GRIK1	gi|1185573800|ref|XP_020718981.1|	1200	E:0	uncharacterized protein LOC100642605 [Bombus terrestris]	GRIK1_RAT	57.4	E:4e-07	GRIK2_RAT	59.3	E:8e-08	ENOG410XPSH	Glutamate receptor, ionotropic	GO:0007268|chemical synaptic transmission;GO:0051967|negative regulation of synaptic transmission, glutamatergic;GO:0051402|neuron apoptotic process;GO:0043525|positive regulation of neuron apoptotic process;GO:0050806|positive regulation of synaptic transmission;GO:0043113|receptor clustering;GO:0046328|regulation of JNK cascade;GO:0048172|regulation of short-term neuronal synaptic plasticity	GO:0005234|extracellular-glutamate-gated ion channel activity;GO:0008066|glutamate receptor activity;GO:0042802|identical protein binding;GO:0004970|ionotropic glutamate receptor activity;GO:0015277|kainate selective glutamate receptor activity;GO:0030165|PDZ domain binding;GO:0042803|protein homodimerization activity;GO:0031624|ubiquitin conjugating enzyme binding;GO:0031625|ubiquitin protein li…	GO:0030424|axon;GO:0030054|cell junction;GO:0030425|dendrite;GO:0032839|dendrite cytoplasm;GO:0005887|integral component of plasma membrane;GO:0008328|ionotropic glutamate receptor complex;GO:0043204|perikaryon;GO:0045211|postsynaptic membrane;GO:0045202|synapse;GO:0043195|terminal bouton	K05202|GRIK2; glutamate receptor, ionotropic kainate 2	map04080|Neuroactive ligand-receptor interaction;map04724|Glutamatergic synapse
CM026131.1.146	4	4	1	2	1	0.5	2	1	0.420985	TRM13	gi|350418063|ref|XP_003491716.1|	805	E:0	tRNA:m(4)X modification enzyme TRM13 homolog [Bombus impatiens]	TRM13_MOUSE	260	E:1e-79	TRM13_MOUSE	276	E:8e-86	ENOG410Z6H8	tRNA methyltransferase 13 homolog (S. cerevisiae)	GO:0030488|tRNA methylationGO:0008033|tRNA processing	GO:0046872|metal ion binding;GO:0008175|tRNA methyltransferase activityGO:0008168|methyltransferase activity	.	K15446|TRM13, CCDC76; tRNA:m4X modification enzyme [EC:2.1.1.225]	.
CM026131.1.384	2	1	2	2	2	1	2	1	0.420985	NLTP	gi|340716181|ref|XP_003396579.1|	1064	E:0	non-specific lipid-transfer protein [Bombus terrestris]	NLTP_MOUSE	701	E:0	NLTP_MOUSE	702	E:0	ENOG410XPRW	sterol carrier protein	GO:0006637|acyl-CoA metabolic process;GO:0030301|cholesterol transport;GO:0032959|inositol trisphosphate biosynthetic process;GO:1901373|lipid hydroperoxide transport;GO:0007031|peroxisome organization;GO:0015914|phospholipid transport;GO:0032385|positive regulation of intracellular cholesterol transport;GO:0045940|positive regulation of steroid metabolic process;GO:0006701|progesterone biosynthe…	GO:0015485|cholesterol binding;GO:0000062|fatty-acyl-CoA binding;GO:0036042|long-chain fatty acyl-CoA binding;GO:0070538|oleic acid binding;GO:0008526|phosphatidylinositol transporter activity;GO:0033814|propanoyl-CoA C-acyltransferase activity;GO:0050632|propionyl-CoA C2-trimethyltridecanoyltransferase activity;GO:0005102|receptor binding;GO:0032934|sterol binding;GO:0015248|sterol transporter a…	GO:0070062|extracellular exosome;GO:0043231|intracellular membrane-bounded organelle;GO:0016020|membrane;GO:0005739|mitochondrion;GO:0005654|nucleoplasm;GO:0005777|peroxisome;GO:0043234|protein complex	K08764|SCP2, SCPX; sterol carrier protein 2 [EC:2.3.1.176]	map01100|Metabolic pathways;map00120|Primary bile acid biosynthesis;map03320|PPAR signaling pathway;map04146|Peroxisome
CM026131.1.441	3	6	1	4	0.5	0.25	2	1	0.420985	ADCY2	gi|350396963|ref|XP_003484720.1|	2273	E:0	adenylate cyclase type 2 isoform X1 [Bombus impatiens]	ADCY2_RAT	470	E:1e-144	ADCY2_RAT	485	E:2e-150	COG2114	Guanylate Cyclase	GO:0007189|adenylate cyclase-activating G-protein coupled receptor signaling pathway;GO:0007188|adenylate cyclase-modulating G-protein coupled receptor signaling pathway;GO:0006171|cAMP biosynthetic process;GO:0019933|cAMP-mediated signaling;GO:1904322|cellular response to forskolin;GO:0006182|cGMP biosynthetic processGO:0009190|cyclic nucleotide biosynthetic process;GO:0035556|intracellular sign…	GO:0004016|adenylate cyclase activity;GO:0008179|adenylate cyclase binding;GO:0005524|ATP binding;GO:0031683|G-protein beta/gamma-subunit complex binding;GO:0004383|guanylate cyclase activity;GO:0000287|magnesium ion binding;GO:0030145|manganese ion binding;GO:0046982|protein heterodimerization activityGO:0016849|phosphorus-oxygen lyase activity	GO:0030425|dendrite;GO:0008074|guanylate cyclase complex, soluble;GO:0005887|integral component of plasma membrane;GO:0005622|intracellular;GO:0016020|membrane;GO:0045121|membrane raft;GO:0005886|plasma membrane;GO:0043234|protein complex	K08042|ADCY2; adenylate cyclase 2 [EC:4.6.1.1]	map04915|Estrogen signaling pathway;map05200|Pathways in cancer;map05166|HTLV-I infection;map04540|Gap junction;map04114|Oocyte meiosis;map04270|Vascular smooth muscle contraction;map05032|Morphine addiction;map04918|Thyroid hormone synthesis;map00230|Purine metabolism;map04723|Retrograde endocannabinoid signaling;map04925|Aldosterone synthesis and secretion;map04713|Circadian entrainment;map0492…
[truncated: 1,312 more rows]

## Sheet: Table S4
Table S4. The results of the KEGG pathway enrichment analysis and LEfSe analysis
KEGG pathway	Number of KO categories	Pathway name	Pathway definition	LEfSe_max_log10	LEfSe_group	LEfSe_LDA	p-value
[truncated: 70 more rows]

## Sheet: Table S5
Table S5. The results of CheckM and GTDB-tk classification of the metagenomic bins generated following metaWRAP pipeline.
Bins	Completeness	Contamination	Strain_heterogeneity	GC	Id	Lineage	N50	Size	Kraken_taxonomy	GTDB-tk_classification
[truncated: 23 more rows]

## Sheet: Table S6
Table S6. The comparison of two Snodgrassella bins gene compositions
[truncated: 1,773 more rows]

## Sheet: Table S7
Table S7. The results of the McDonald–Kreitman test on two Snodgrassella bins.
[truncated: 499 more rows]
